# Supplementary material for: Guided visual search is associated with target boosting and distractor suppression in early visual cortex
Source: Commun Biol. 2025 Jun 11;8:912. doi: 10.1038/s42003-025-08321-3 (PMC12159186; doi:10.1038/s42003-025-08321-3)
Supplement: Supplementary file 3 — Supplementary Data [file 42003_2025_8321_MOESM3_ESM.zip]

Archive with 24 entries (23 files):
- supplementary_data_fig1-3/
- __MACOSX/._supplementary_data_fig1-3
- supplementary_data_fig1-3/fig2b_rift_spectra.xls
- __MACOSX/supplementary_data_fig1-3/._fig2b_rift_spectra.xls
- supplementary_data_fig1-3/.DS_Store
- __MACOSX/supplementary_data_fig1-3/._.DS_Store
- supplementary_data_fig1-3/fig3_tboost_dsuppr_cluster_coh_set32.mat
- __MACOSX/supplementary_data_fig1-3/._fig3_tboost_dsuppr_cluster_coh_set32.mat
- supplementary_data_fig1-3/fig2e_coherence_set32.xlsx
- __MACOSX/supplementary_data_fig1-3/._fig2e_coherence_set32.xlsx
- supplementary_data_fig1-3/fig2bc_rift_spectrum_tfr.mat
- __MACOSX/supplementary_data_fig1-3/._fig2bc_rift_spectrum_tfr.mat
- supplementary_data_fig1-3/fig1_performance_condi.xlsx
- __MACOSX/supplementary_data_fig1-3/._fig1_performance_condi.xlsx
- supplementary_data_fig1-3/~$suppfig2_coherence_fast_slow.xlsx
- __MACOSX/supplementary_data_fig1-3/._~$suppfig2_coherence_fast_slow.xlsx
- supplementary_data_fig1-3/fig2a_suppfig1_rift_60Hz_subj.mat
- __MACOSX/supplementary_data_fig1-3/._fig2a_suppfig1_rift_60Hz_subj.mat
- supplementary_data_fig1-3/README.rtf
- __MACOSX/supplementary_data_fig1-3/._README.rtf
- supplementary_data_fig1-3/fig3_tboost_dsuppr_cluster_coh_set16.mat
- __MACOSX/supplementary_data_fig1-3/._fig3_tboost_dsuppr_cluster_coh_set16.mat
- supplementary_data_fig1-3/fig2d_coherence_set16.xlsx
- __MACOSX/supplementary_data_fig1-3/._fig2d_coherence_set16.xlsx
