# Supplementary material for: Guided visual search is associated with target boosting and distractor suppression in early visual cortex
Source: Commun Biol. 2025 Jun 11;8:912. doi: 10.1038/s42003-025-08321-3 (PMC12159186; doi:10.1038/s42003-025-08321-3)
Supplement: Supplementary file 3 — Supplementary Data [file 42003_2025_8321_MOESM3_ESM.zip › supplementary_data_fig1-3/fig2b_rift_spectra.xls]

## Sheet: 60 Hz rift
50	51	52	53	54	55	56	57	58	59	60	61	62	63	64	65	66	67	68	69	70	71	72	73	74	75	id
0.00212796	0.00167201	0.00143401	0.00213815	0.00266801	0.0033522	0.00449908	0.00487959	0.00469771	0.00486036	0.00452221	0.00419568	0.00457608	0.00485413	0.00428452	0.00308149	0.0027825	0.00265493	0.00207445	0.00222465	0.00269106	0.00268915	0.0028287	0.00299358	0.00310493	0.00321459	1
0.00177013	0.00193412	0.00190184	0.0019469	0.0023405	0.00413031	0.00649639	0.00752798	0.00786511	0.00823416	0.00865721	0.00926093	0.0105068	0.0114039	0.00977406	0.00729468	0.00637862	0.00594357	0.00450831	0.00342555	0.00319697	0.00331572	0.00351381	0.00346086	0.0033497	0.00293543	2
0.00236539	0.00226456	0.00218199	0.00207186	0.00230295	0.00313078	0.00408197	0.00458638	0.00457637	0.0044472	0.00451264	0.00478941	0.00514158	0.0050418	0.00436277	0.00355283	0.00322234	0.00328215	0.00313812	0.00247595	0.00210218	0.00216618	0.00240302	0.00262823	0.00277923	0.00272414	3
0.00167675	0.00196248	0.00260727	0.00285192	0.0026576	0.00262495	0.00315108	0.00375756	0.00409648	0.00433031	0.00459484	0.00481218	0.00498176	0.00518963	0.004862	0.00377028	0.0027599	0.00245188	0.00269133	0.00238623	0.00198939	0.00197962	0.00221246	0.00230589	0.00207795	0.00190992	4
0.002029	0.00210366	0.00239661	0.00245681	0.00282458	0.00488548	0.00799448	0.00925278	0.00925336	0.00903271	0.00881359	0.00894796	0.00928512	0.00910665	0.00684623	0.00405328	0.00321076	0.00290555	0.00231983	0.00199904	0.00206391	0.00220627	0.00225353	0.00218946	0.00219935	0.00231779	5
0.00243326	0.00219931	0.00192605	0.00181806	0.00203373	0.00248215	0.00325806	0.00380386	0.00395518	0.00386895	0.00377273	0.00393113	0.00436649	0.00457299	0.00409526	0.0034148	0.00301646	0.00284948	0.00247365	0.00216258	0.00212273	0.002088	0.00196276	0.0019091	0.00195376	0.00197039	6
0.00236412	0.00237121	0.00218944	0.0025795	0.00397815	0.00818023	0.0134779	0.0161649	0.0168962	0.0170472	0.01746	0.0188169	0.0219387	0.0246417	0.0223697	0.0165309	0.0134375	0.0116529	0.00681171	0.00302393	0.00217351	0.00202118	0.00193518	0.00194978	0.00204696	0.00202394	7
0.00227515	0.00253025	0.00302584	0.00350243	0.00363338	0.00450524	0.00583039	0.00654418	0.0066594	0.00647461	0.00627088	0.00577931	0.00545116	0.00531562	0.00442385	0.00339513	0.0030031	0.00283194	0.00238845	0.00207261	0.00206921	0.00217976	0.00210623	0.00194732	0.00189123	0.0018746	8
0.00235126	0.00258426	0.00300107	0.00317126	0.00347504	0.00490934	0.00679568	0.00771065	0.00782802	0.00755986	0.00711742	0.00689183	0.00705808	0.00718225	0.00637787	0.00520531	0.00490547	0.00488827	0.00403796	0.00267347	0.00209564	0.00190326	0.00176392	0.00167814	0.0016519	0.00159938	9
0.00191731	0.00208156	0.00240972	0.00271897	0.00386605	0.00700739	0.0103889	0.0115981	0.0116277	0.0113973	0.0113991	0.0122068	0.0141284	0.0151629	0.0130267	0.0102434	0.00939662	0.00885216	0.00580537	0.00298065	0.00233396	0.00218563	0.00213058	0.00217427	0.00222056	0.00217932	10
0.0017812	0.00224725	0.00254947	0.00267814	0.00314436	0.00445822	0.00574556	0.00597388	0.00567646	0.00500703	0.00463978	0.00443464	0.00441266	0.00440008	0.00352258	0.0029575	0.0034639	0.00384397	0.00404511	0.00361039	0.00290285	0.00237651	0.00219782	0.00217641	0.00237881	0.00267402	11
0.00162633	0.00191058	0.00261267	0.00270939	0.00298408	0.00463164	0.00620084	0.00635345	0.00599556	0.00567643	0.00550661	0.00579439	0.00660239	0.00668296	0.00455365	0.00311099	0.00293014	0.00310054	0.00308451	0.002859	0.00257862	0.00202107	0.00173745	0.0018853	0.00196249	0.00187902	12
0.00174382	0.00255037	0.00322854	0.00306756	0.00327433	0.00424154	0.0054974	0.00627175	0.00640297	0.00626032	0.00616275	0.00630349	0.00672726	0.00673911	0.00602559	0.00481761	0.0038889	0.00352553	0.0029858	0.00258164	0.00243355	0.00211906	0.00203901	0.00208458	0.00191853	0.00177451	13
0.00150573	0.00163017	0.00194753	0.00228791	0.00393932	0.00741651	0.0105829	0.0120116	0.0124747	0.0123322	0.0124135	0.0130065	0.0134377	0.0120414	0.00848762	0.00558709	0.00421727	0.00302782	0.00186851	0.00219415	0.00313377	0.00377935	0.00400875	0.00380534	0.00316921	0.00245882	14
0.00227137	0.00214191	0.00206689	0.0020221	0.00239875	0.00422377	0.00731184	0.00883387	0.00882084	0.00861411	0.00864907	0.00892488	0.00938033	0.00949565	0.00775034	0.00499031	0.00410365	0.00377903	0.00298717	0.00233283	0.00208948	0.00208867	0.00213218	0.00221779	0.00234684	0.00239188	15
0.00266126	0.00261506	0.00212367	0.00185253	0.00227605	0.003358	0.00447467	0.00469565	0.00449335	0.00442516	0.00457854	0.00482135	0.0050144	0.00485366	0.00393989	0.00314641	0.00312333	0.00324475	0.00299651	0.00258429	0.00256226	0.00251402	0.00239368	0.00229277	0.00209648	0.00180812	16
0.00208313	0.00204654	0.00181656	0.00214112	0.0040334	0.00776363	0.0101104	0.0104042	0.0102052	0.0100723	0.0105516	0.0117161	0.0135286	0.0138686	0.0111733	0.00954557	0.00910067	0.00784781	0.00582287	0.00475888	0.0038615	0.00289353	0.00251052	0.00241371	0.00220438	0.00217927	17
0.00233735	0.00234228	0.00263688	0.00316901	0.00420468	0.00684771	0.00936832	0.00988704	0.00985343	0.00989898	0.0102504	0.011086	0.0123708	0.0124968	0.0102461	0.00837423	0.00788473	0.00700214	0.00426302	0.00253277	0.00233755	0.00236078	0.00233376	0.00219817	0.00209866	0.0020689	18
0.00237594	0.00251735	0.00303823	0.00354715	0.00476579	0.00851334	0.0135159	0.0162823	0.017098	0.0173607	0.0177696	0.0189223	0.0216543	0.0235973	0.0211557	0.0162599	0.0139949	0.0125406	0.00741985	0.00328027	0.00236413	0.00216797	0.00224692	0.00248056	0.00259163	0.00256599	19
0.00184885	0.00183389	0.00232679	0.00290556	0.00328467	0.0036469	0.00361438	0.00338604	0.00314277	0.00281573	0.0025648	0.00243804	0.00223404	0.00181036	0.00142433	0.00111516	0.000936538	0.000887169	0.00121477	0.00159134	0.00174965	0.0020983	0.002512	0.002482	0.00199108	0.00193481	20
0.00238761	0.00228114	0.00227797	0.00244441	0.00314303	0.00518228	0.00842057	0.010498	0.011032	0.0110555	0.0112323	0.0119845	0.0137695	0.0155244	0.0146127	0.0114831	0.00975226	0.00852695	0.00512837	0.00293114	0.00266091	0.00256389	0.00243816	0.00214106	0.00179171	0.00165452	21
0.00252175	0.00224075	0.00181203	0.00161054	0.00171653	0.00249344	0.00408235	0.00495483	0.00511525	0.00492726	0.00480364	0.00499433	0.00524418	0.00551495	0.00501898	0.00360713	0.00309977	0.00270866	0.00217714	0.00232894	0.00237426	0.00224083	0.00217818	0.00203694	0.00195547	0.00189132	22
0.00303206	0.00300803	0.00329606	0.00354427	0.00427128	0.00651947	0.00916903	0.0102459	0.0105249	0.0106916	0.010704	0.010791	0.0112643	0.0109072	0.00807887	0.0052007	0.00415605	0.00358558	0.00279004	0.00260648	0.00283818	0.00279839	0.00268032	0.00276176	0.00272673	0.00244533	23
0.0041129	0.00383341	0.00299163	0.00252098	0.00253865	0.00301671	0.00335694	0.0033119	0.00382924	0.00481903	0.00543528	0.00586749	0.00607099	0.00546743	0.00483332	0.00467937	0.00410804	0.00317735	0.00287638	0.00282541	0.00322138	0.00315964	0.00285293	0.0030302	0.00360924	0.00414945	24
0.00178438	0.00192961	0.00272604	0.00377837	0.00479886	0.00632927	0.00855868	0.0104334	0.0115288	0.0116664	0.0112602	0.0113738	0.0115286	0.0110267	0.00984789	0.00786025	0.00657758	0.00578824	0.00396198	0.0026265	0.00238007	0.0022809	0.00223043	0.00232499	0.00244855	0.00245393	25
0.00203771	0.00202398	0.00242808	0.00349517	0.00571474	0.0108761	0.0174852	0.0212952	0.0225891	0.0231425	0.0234941	0.0242343	0.0265471	0.0282187	0.0247898	0.0187169	0.015977	0.0143451	0.00850081	0.00392816	0.00291384	0.00267887	0.00259995	0.00260877	0.00256837	0.00250302	26
0.00290177	0.00268138	0.00260457	0.00269302	0.00263812	0.00361974	0.00445059	0.00429546	0.00388636	0.00378487	0.00382013	0.00385275	0.0038952	0.00368615	0.00277636	0.00203715	0.00222952	0.00276685	0.00293089	0.00282586	0.00281749	0.00287485	0.00285641	0.00270265	0.00222591	0.00182797	27
0.0019258	0.00214572	0.00218852	0.00232238	0.00240322	0.00326668	0.00461589	0.0051807	0.00514887	0.00491125	0.00489845	0.00497729	0.00532461	0.00552875	0.00456855	0.00344564	0.0032659	0.00337541	0.0033322	0.00299628	0.0026993	0.00256541	0.00249576	0.00227492	0.00213349	0.00201072	28
0.00236129	0.00252267	0.00241481	0.00221245	0.00226865	0.00327756	0.00509665	0.00591536	0.00563756	0.00537465	0.0050427	0.00486358	0.00516694	0.00565305	0.00495418	0.00334054	0.00271872	0.00252357	0.0024765	0.00272229	0.00271814	0.00254829	0.00230385	0.00232623	0.00251262	0.00260907	29
0.00280918	0.00269033	0.00270906	0.00258681	0.00261021	0.00337484	0.00458565	0.00516675	0.00531873	0.00537802	0.00543929	0.00555669	0.00571805	0.00568207	0.00500847	0.00417913	0.00415212	0.00440772	0.0036981	0.003078	0.00284768	0.0024512	0.00249902	0.00286106	0.00300017	0.00278268	30
0.00194059	0.00213435	0.00245574	0.00311599	0.0058803	0.0130363	0.020977	0.0243425	0.0251295	0.0253733	0.026076	0.0299831	0.0393296	0.0465746	0.0441913	0.038159	0.0358646	0.03249	0.0174651	0.00507757	0.0022692	0.00190964	0.00204474	0.00222517	0.00226138	0.0020868	31

## Sheet: 67 Hz rift
50	51	52	53	54	55	56	57	58	59	60	61	62	63	64	65	66	67	68	69	70	71	72	73	74	75	id
0.00140563	0.00161072	0.0018843	0.00188518	0.00173567	0.00155258	0.00152522	0.00176343	0.00208627	0.00241552	0.00265652	0.00299086	0.00383525	0.00439793	0.00414115	0.00355769	0.00361047	0.00372699	0.0031359	0.00230276	0.00151608	0.000841011	0.000603433	0.000677404	0.000766001	0.00144516	1
0.00315584	0.00286805	0.00250062	0.00234661	0.00217255	0.00171142	0.00134147	0.00167682	0.0033579	0.00645359	0.00849087	0.00951606	0.0107751	0.0114675	0.00966509	0.00719224	0.00628446	0.00597801	0.00556074	0.0050182	0.00437593	0.00317854	0.00200947	0.00179025	0.00200898	0.00222585	2
0.00218581	0.00227404	0.00268436	0.00310161	0.00310057	0.00285905	0.00280339	0.00292301	0.00320832	0.00372989	0.00417979	0.00452805	0.0048286	0.004852	0.00433209	0.00355526	0.00321197	0.00318667	0.00314319	0.00320284	0.00315277	0.0030049	0.00276836	0.00245583	0.0022262	0.00208451	3
0.00221216	0.00225644	0.00228778	0.00223015	0.0019615	0.00184231	0.00190996	0.00204124	0.00232763	0.0029742	0.00386254	0.0043833	0.00467691	0.00491104	0.00465419	0.00363429	0.0026173	0.00220905	0.00213559	0.00194095	0.00180762	0.00190452	0.00190894	0.00188536	0.00197222	0.00207881	4
0.00263567	0.00264443	0.00262082	0.00249698	0.00227787	0.00216058	0.00221268	0.0026473	0.00397497	0.00630925	0.0077239	0.00833695	0.00889082	0.00899558	0.00707008	0.00448349	0.00379107	0.0036449	0.0034026	0.0033065	0.00331446	0.00323615	0.00299614	0.00282705	0.00260498	0.00231817	5
0.00223159	0.00222943	0.0022151	0.00227395	0.00236457	0.00244886	0.00245356	0.00258085	0.00302235	0.00347214	0.0035962	0.00380545	0.00421843	0.00433414	0.00380752	0.0031822	0.00285768	0.00265852	0.00249803	0.00247512	0.00249304	0.00232927	0.0022649	0.00221703	0.00223124	0.00224661	6
0.0017328	0.00183257	0.00201725	0.00225595	0.00231164	0.00215426	0.00235838	0.00346203	0.00635439	0.0110508	0.0142875	0.0166066	0.0204931	0.0240689	0.0227311	0.0177586	0.0152639	0.0148889	0.014894	0.0147294	0.013185	0.00862043	0.00370088	0.00243696	0.00239522	0.00222513	7
0.002623	0.00246156	0.00232902	0.00238455	0.0026677	0.00308163	0.00334769	0.00350687	0.00404221	0.00492807	0.00537542	0.00519202	0.00511954	0.00524646	0.0045973	0.003742	0.00342124	0.0034715	0.00354326	0.00339516	0.00317884	0.00283571	0.00252814	0.00252552	0.00255529	0.00234415	8
0.00241581	0.00255699	0.00248085	0.00244792	0.00265945	0.00286903	0.00295938	0.00323283	0.00430299	0.0059309	0.00648864	0.00651425	0.00680018	0.00699088	0.00618971	0.00510251	0.00480018	0.0048022	0.00489388	0.00479451	0.00453656	0.00403916	0.00346067	0.00325351	0.0032438	0.00290816	9
0.00221929	0.00225416	0.00217219	0.00192244	0.00171218	0.00178614	0.00199738	0.00244551	0.0041525	0.00729588	0.00929349	0.0109483	0.0137022	0.0157096	0.0145356	0.0123381	0.0116206	0.011594	0.0115001	0.0110895	0.00960026	0.00621121	0.00328424	0.00235649	0.0022327	0.00229185	10
0.00224598	0.00222397	0.00249759	0.00273544	0.00302149	0.00308881	0.00312611	0.00331643	0.00356068	0.0040392	0.00457636	0.00485862	0.0050681	0.00517089	0.00435623	0.00371239	0.00412039	0.00436822	0.00441002	0.00422259	0.00351628	0.00269481	0.00229642	0.00233293	0.00260106	0.00260445	11
0.00240743	0.00246786	0.00215708	0.00187873	0.00203515	0.00255564	0.00309794	0.00350368	0.00418047	0.00480874	0.00487341	0.00517649	0.00597769	0.00630116	0.00443333	0.00297797	0.00268657	0.00274447	0.00289109	0.00286096	0.00273172	0.00238611	0.00185433	0.0015489	0.00153047	0.00224995	12
0.00199494	0.00222208	0.00220663	0.00192746	0.00152729	0.00154633	0.00192273	0.00233412	0.00319156	0.0047168	0.00551673	0.00590653	0.00649024	0.00664496	0.00626355	0.00547389	0.00476363	0.00462005	0.00464138	0.00459407	0.0043499	0.00374421	0.00292585	0.00221652	0.00181979	0.00176715	13
0.00315589	0.00321365	0.00259651	0.00186333	0.0017176	0.00186588	0.00198126	0.00263303	0.00442876	0.00732141	0.00889868	0.00970751	0.0107633	0.0104869	0.00820883	0.00620735	0.00512602	0.00451291	0.00417299	0.00396171	0.00358487	0.00266589	0.00191425	0.00165079	0.00186221	0.00269945	14
0.0022249	0.00220181	0.00217223	0.00234923	0.00247628	0.00248475	0.00247523	0.00284703	0.00405714	0.00612368	0.00758968	0.00827389	0.0088161	0.00905242	0.0075158	0.00494516	0.00418471	0.00420058	0.00413648	0.00385481	0.00340001	0.00293729	0.00248349	0.00207346	0.00184169	0.00185765	15
0.0019909	0.00203372	0.00208021	0.00211391	0.00215302	0.00217044	0.00213424	0.00220283	0.00258223	0.00343249	0.00414615	0.00468901	0.00499455	0.00465797	0.00349623	0.00264112	0.00266918	0.00293984	0.00314493	0.00306982	0.00291976	0.00299272	0.0030655	0.00298696	0.00278877	0.00220735	16
0.00187658	0.00187729	0.00183395	0.00191107	0.00193149	0.00174633	0.00190878	0.00280599	0.0046281	0.00680128	0.00830123	0.0099665	0.0124292	0.0136487	0.0119077	0.010801	0.0107855	0.0105972	0.0102	0.00951391	0.0082555	0.00580633	0.00405769	0.00364813	0.00328443	0.00259379	17
0.00230294	0.00234441	0.00239767	0.00232967	0.00225049	0.00222207	0.00233849	0.00292934	0.00480147	0.00777175	0.00945374	0.0104211	0.011627	0.0117722	0.00977411	0.00812167	0.00774885	0.00751027	0.00707754	0.00658955	0.00582246	0.0043792	0.00317963	0.0028404	0.00260022	0.00212351	18
0.00227924	0.00233691	0.00248173	0.00253163	0.00255281	0.00261406	0.00280801	0.00373043	0.00664555	0.0113282	0.0140288	0.0158293	0.0191921	0.0219553	0.0205674	0.0168057	0.0150775	0.0148645	0.0147568	0.0144116	0.0130683	0.00888348	0.00436663	0.00300884	0.00279046	0.00259657	19
0.00250956	0.00333719	0.00324597	0.00272496	0.00232781	0.00203508	0.00194605	0.00205306	0.0019298	0.00181099	0.00166194	0.00161041	0.00150785	0.00114343	0.000883288	0.000847716	0.000983473	0.00107867	0.00111501	0.0011897	0.00132778	0.00152994	0.00169886	0.00189291	0.00218795	0.00207799	20
0.00199003	0.00200854	0.00208829	0.00222428	0.00229072	0.0022655	0.00218228	0.00260675	0.00454546	0.00807332	0.0103192	0.0117922	0.014025	0.016124	0.015453	0.012452	0.0108834	0.0106857	0.0108064	0.0107325	0.00960074	0.00675227	0.00367145	0.00261872	0.00244059	0.00215005	21
0.00205929	0.00200098	0.00184564	0.00176369	0.00206459	0.00270838	0.00332256	0.00341927	0.00357606	0.00446912	0.00491716	0.00506832	0.00512725	0.00528121	0.00468044	0.00298569	0.00236505	0.00231125	0.00240629	0.00245762	0.00219596	0.00181393	0.0014268	0.00126084	0.0013673	0.00172261	22
0.00196542	0.0016957	0.00167599	0.0018085	0.00194363	0.00205334	0.00220864	0.00257813	0.00411365	0.00714619	0.00903596	0.00968776	0.0105272	0.0106508	0.00830569	0.00568888	0.00472821	0.00442001	0.00437454	0.0044391	0.00426591	0.00329081	0.00222565	0.00194107	0.00186597	0.00197296	23
0.00133587	0.00154343	0.00169812	0.00228677	0.00374391	0.0049482	0.00532342	0.00480565	0.00320772	0.00300494	0.00428155	0.00508097	0.00542285	0.00490252	0.00426553	0.00413876	0.00373923	0.0028512	0.00244834	0.00252676	0.00248155	0.00241443	0.00279327	0.0035387	0.00427204	0.00522361	24
0.00265388	0.00265799	0.00255544	0.00241247	0.00243082	0.00253852	0.00266967	0.00299534	0.00456019	0.00727253	0.00832892	0.00888067	0.00945249	0.00968313	0.00944139	0.00834826	0.0075434	0.0074469	0.00765755	0.00749126	0.00625984	0.00423688	0.00257087	0.00187079	0.00188777	0.00202297	25
0.00255602	0.00277007	0.00280171	0.00268338	0.00256345	0.00259353	0.00292154	0.00415498	0.00803295	0.0146337	0.0185956	0.0203539	0.0235604	0.0265637	0.0247033	0.0198622	0.0176839	0.0177621	0.0181155	0.018319	0.0167693	0.0111088	0.0048627	0.00301255	0.00295389	0.00258144	26
0.00188153	0.0020268	0.00216419	0.00234514	0.00243162	0.00241416	0.00248366	0.00223098	0.00226743	0.00277301	0.00303626	0.0031203	0.00312425	0.00284695	0.00206708	0.00153949	0.00172619	0.00209566	0.00245929	0.00268611	0.00273211	0.00264579	0.00246409	0.00228549	0.00195326	0.00208873	27
0.00211878	0.00204574	0.00189259	0.0019031	0.00198897	0.00198516	0.00193752	0.00203104	0.00259398	0.00361664	0.00448735	0.00487159	0.00532773	0.00569975	0.00492354	0.00386258	0.0036726	0.00371004	0.00362973	0.00345256	0.0031754	0.00274273	0.00214076	0.00151621	0.00116532	0.00131032	28
0.00247889	0.00251692	0.00236952	0.00222293	0.00214578	0.00201473	0.0021782	0.00291707	0.00395337	0.00487272	0.00500937	0.00489068	0.0051875	0.00575803	0.0051594	0.00366762	0.00321242	0.00318327	0.00305907	0.00282961	0.00258928	0.00232108	0.0020518	0.00203075	0.00229533	0.00256843	29
0.00237392	0.00229027	0.00228515	0.00241571	0.00241882	0.00263349	0.00283549	0.00299873	0.00332403	0.00422891	0.00501783	0.00535239	0.00560981	0.00559445	0.00495037	0.00412825	0.0041022	0.00440444	0.00439892	0.00419322	0.00401333	0.00383971	0.00363896	0.00317109	0.00254465	0.00213115	30
0.00199321	0.00194633	0.00204855	0.00212188	0.00211892	0.00224066	0.00256819	0.00395642	0.00908742	0.018563	0.0246623	0.0297344	0.0391799	0.0463939	0.044019	0.0380329	0.0361153	0.0363961	0.0368532	0.0364549	0.031511	0.0189405	0.00653303	0.00277508	0.00222078	0.00214371	31
