# Supplementary material for: Guided visual search is associated with target boosting and distractor suppression in early visual cortex
Source: Commun Biol. 2025 Jun 11;8:912. doi: 10.1038/s42003-025-08321-3 (PMC12159186; doi:10.1038/s42003-025-08321-3)
Supplement: Supplementary file 3 — Supplementary Data [file 42003_2025_8321_MOESM3_ESM.zip › supplementary_data_fig1-3/fig2e_coherence_set32.xlsx]

## Sheet: unguided target
id	-0.5	-0.499	-0.498	-0.497	-0.496	-0.49499	-0.49399	-0.49299	-0.49199	-0.49099	-0.48999	-0.48899	-0.48799	-0.48699	-0.48599	-0.48498	-0.48398	-0.48298	-0.48198	-0.48098	-0.47998	-0.47898	-0.47798	-0.47698	-0.47598	-0.47497	-0.47397	-0.47297	-0.47197	-0.47097	-0.46997	-0.46897	-0.46797	-0.46697	-0.46597	-0.46496	-0.46396	-0.46296	-0.46196	-0.46096	-0.45996	-0.45896	-0.45796	-0.45696	-0.45595	-0.45495	-0.45395	-0.45295	-0.45195
1	-0.00408389	-0.00408721	-0.00408832	-0.00408609	-0.00408144	-0.00407443	-0.00406452	-0.00405302	-0.00403817	-0.00402177	-0.00400185	-0.00397966	-0.00395418	-0.00392526	-0.00389354	-0.00385749	-0.00381906	-0.00377622	-0.00373109	-0.00368238	-0.00363105	-0.00357744	-0.00352063	-0.00346251	-0.00340076	-0.00333767	-0.00327093	-0.00320181	-0.00312946	-0.00305321	-0.00297436	-0.00289057	-0.00280456	-0.00271374	-0.00262058	-0.0025239	-0.00242429	-0.00232285	-0.00221777	-0.0021119	-0.00200205	-0.00189106	-0.00177636	-0.00165895	-0.00153858	-0.00141363	-0.0012865	-0.00115381	-0.00101924
2	0.00587697	0.00579689	0.00571853	0.00563869	0.00556004	0.00548032	0.00540079	0.00532136	0.00524116	0.00516226	0.00508218	0.00500392	0.00492483	0.00484713	0.00476954	0.00469226	0.00461613	0.00453931	0.00446421	0.00438808	0.00431347	0.00423828	0.00416376	0.00408954	0.00401492	0.00394135	0.00386665	0.00379315	0.00371853	0.00364466	0.00357038	0.00349616	0.00342257	0.00334855	0.00327596	0.00320294	0.0031315	0.00306	0.00298951	0.00291941	0.00284934	0.00277988	0.00270957	0.00263975	0.00256878	0.00249801	0.0024265	0.00235498	0.0022836
3	0.000578192	0.000559226	0.000539318	0.000519082	0.000497876	0.000476325	0.000453965	0.000431162	0.000407856	0.000383974	0.000359927	0.000335184	0.00031049	0.000285065	0.000259662	0.00023364	0.000207365	0.000180732	0.000153462	0.00012616	9.79617e-05	6.99626e-05	4.11352e-05	1.24993e-05	-1.65287e-05	-4.56306e-05	-7.4503e-05	-0.000103822	-0.000132426	-0.000161692	-0.000190175	-0.000219164	-0.000247776	-0.000276368	-0.000305226	-0.000333416	-0.000362338	-0.000390196	-0.000418738	-0.000446333	-0.000473993	-0.000501288	-0.000527763	-0.000554549	-0.000579853	-0.000605759	-0.000630127	-0.000654729	-0.000678374
4	0.00598955	0.00597975	0.00596967	0.00595682	0.00594441	0.00592927	0.00591378	0.00589642	0.00587695	0.00585672	0.00583295	0.00580909	0.00578169	0.005754	0.00572435	0.00569352	0.00566291	0.00563019	0.00559905	0.00556552	0.00553315	0.00549905	0.00546416	0.00542873	0.00539037	0.00535246	0.00531078	0.0052697	0.00522599	0.00518215	0.00513818	0.00509299	0.00504993	0.00500502	0.00496282	0.00491905	0.00487652	0.00483349	0.00478913	0.00474545	0.0046985	0.00465278	0.00460376	0.00455556	0.00450604	0.00445628	0.00440795	0.00435843	0.00431213
5	0.0011516	0.00115336	0.00115329	0.00115452	0.00115421	0.00115404	0.00115325	0.00115103	0.00114918	0.00114482	0.00114131	0.0011353	0.00112975	0.00112282	0.0011153	0.0011079	0.00109875	0.00109076	0.00108043	0.00107117	0.00105991	0.00104857	0.00103632	0.00102244	0.00100885	0.000992608	0.000977257	0.00095935	0.00094198	0.000923191	0.000903836	0.000884583	0.000863564	0.000843679	0.000821454	0.000800337	0.000777295	0.000754333	0.000730625	0.000705602	0.000681108	0.000654373	0.000628814	0.000601102	0.000574242	0.000546289	0.000518126	0.000490309	0.000461153
6	-0.00145131	-0.00142393	-0.00139644	-0.0013688	-0.00134069	-0.00131257	-0.00128363	-0.00125455	-0.00122457	-0.00119412	-0.00116305	-0.00113125	-0.00109929	-0.00106661	-0.00103418	-0.00100137	-0.00096895	-0.000936643	-0.000904521	-0.000872896	-0.000841087	-0.000809809	-0.000778078	-0.000746556	-0.000714619	-0.000682446	-0.000650215	-0.000617511	-0.00058524	-0.000552686	-0.000520933	-0.000489469	-0.000458879	-0.000429229	-0.000400249	-0.000372579	-0.00034528	-0.000319178	-0.000293292	-0.000268108	-0.000243261	-0.000218593	-0.000194613	-0.00017064	-0.000147761	-0.000125236	-0.000104064	-8.39615e-05	-6.5229e-05
7	-0.000236386	-0.000272906	-0.000309467	-0.000345635	-0.000382017	-0.000418244	-0.000454749	-0.000491451	-0.000528351	-0.000565707	-0.000603079	-0.000640914	-0.000678585	-0.00071646	-0.000754093	-0.000791551	-0.000828823	-0.000865638	-0.000902417	-0.000938707	-0.000975108	-0.00101124	-0.00104754	-0.0010839	-0.00112032	-0.00115705	-0.00119367	-0.00123057	-0.00126719	-0.00130384	-0.00134012	-0.00137608	-0.00141172	-0.0014468	-0.00148167	-0.00151595	-0.00155013	-0.0015839	-0.00161759	-0.00165111	-0.00168446	-0.00171778	-0.00175076	-0.00178367	-0.00181609	-0.00184825	-0.00187985	-0.00191095	-0.00194153
8	-0.00300204	-0.00303729	-0.00307183	-0.00310578	-0.00313869	-0.00317118	-0.00320257	-0.00323356	-0.0032637	-0.00329329	-0.00332239	-0.00335068	-0.00337872	-0.00340575	-0.00343246	-0.00345813	-0.00348311	-0.00350718	-0.00353014	-0.00355241	-0.00357331	-0.00359367	-0.00361275	-0.00363125	-0.00364886	-0.00366571	-0.00368208	-0.00369745	-0.00371257	-0.00372654	-0.00374013	-0.00375262	-0.00376431	-0.00377513	-0.00378472	-0.00379369	-0.00380125	-0.00380836	-0.00381423	-0.0038196	-0.0038242	-0.00382809	-0.00383168	-0.0038343	-0.00383684	-0.00383828	-0.00383947	-0.00383964	-0.00383911
9	-0.00240311	-0.00241847	-0.00243304	-0.00244688	-0.00245975	-0.00247183	-0.00248283	-0.00249306	-0.00250222	-0.0025107	-0.00251826	-0.00252524	-0.00253157	-0.00253733	-0.00254272	-0.00254742	-0.00255191	-0.00255558	-0.00255898	-0.00256152	-0.00256354	-0.00256485	-0.00256531	-0.00256536	-0.00256438	-0.00256325	-0.00256117	-0.00255901	-0.00255626	-0.00255324	-0.00255009	-0.00254633	-0.00254276	-0.00253832	-0.00253409	-0.00252901	-0.00252381	-0.00251811	-0.00251182	-0.00250551	-0.00249829	-0.00249138	-0.00248358	-0.00247608	-0.00246807	-0.00246001	-0.00245199	-0.00244343	-0.00243534
10	0.00201379	0.00204699	0.00207971	0.00211183	0.00214398	0.00217492	0.00220608	0.00223581	0.00226548	0.00229399	0.00232185	0.0023491	0.00237509	0.00240096	0.00242529	0.0024496	0.00247256	0.00249519	0.00251699	0.00253789	0.0025585	0.00257774	0.00259689	0.00261453	0.00263184	0.00264786	0.00266299	0.00267722	0.00269	0.00270221	0.00271271	0.00272269	0.00273114	0.00273886	0.00274551	0.0027511	0.00275606	0.00275971	0.00276288	0.00276465	0.00276575	0.00276553	0.00276422	0.00276174	0.00275779	0.00275279	0.00274619	0.0027386	0.00272958
11	0.00307589	0.00299077	0.00290418	0.00281623	0.00272566	0.00263388	0.00253829	0.00244088	0.00233925	0.00223489	0.00212702	0.0020158	0.00190257	0.00178605	0.00166897	0.00154934	0.00142975	0.00130866	0.00118704	0.00106474	0.000940619	0.000816062	0.000688557	0.000560272	0.000428862	0.000296076	0.000161123	2.43788e-05	-0.000112939	-0.000251992	-0.000390288	-0.000529791	-0.000668181	-0.000807036	-0.000945492	-0.0010838	-0.00122293	-0.00136166	-0.00150207	-0.00164218	-0.0017839	-0.00192557	-0.00206779	-0.00221017	-0.00235171	-0.00249337	-0.00263322	-0.00277293	-0.00291079
12	0.00984825	0.00999527	0.0101414	0.0102866	0.010427	0.0105683	0.0107028	0.0108385	0.010968	0.0110973	0.0112234	0.0113469	0.0114708	0.0115901	0.011712	0.0118289	0.011948	0.0120633	0.012178	0.012291	0.0123998	0.0125087	0.0126111	0.012714	0.0128104	0.0129062	0.0129979	0.0130871	0.0131754	0.0132597	0.0133454	0.0134266	0.0135095	0.0135887	0.0136677	0.0137444	0.0138182	0.0138909	0.0139584	0.0140254	0.0140866	0.0141469	0.0142028	0.014257	0.0143092	0.0143587	0.0144085	0.0144551	0.014503
13	0.00159358	0.00164711	0.00170255	0.00175962	0.00181861	0.00187913	0.00194097	0.00200387	0.00206732	0.00213132	0.00219544	0.00225986	0.0023246	0.00238987	0.00245611	0.00252343	0.00259233	0.0026628	0.00273499	0.00280882	0.0028839	0.00296018	0.00303698	0.00311425	0.00319155	0.00326879	0.00334615	0.00342348	0.00350154	0.00358016	0.00366021	0.00374161	0.00382469	0.00390959	0.00399576	0.00408353	0.00417176	0.00426077	0.00434957	0.00443822	0.00452657	0.00461432	0.00470238	0.00479018	0.00487914	0.00496877	0.00506009	0.00515301	0.0052474
14	-0.00741739	-0.00751406	-0.00760793	-0.00769697	-0.00778294	-0.00786478	-0.00794318	-0.00801863	-0.00809031	-0.00815977	-0.00822529	-0.00828837	-0.00834748	-0.00840307	-0.00845469	-0.00850146	-0.00854411	-0.00858103	-0.00861346	-0.00864006	-0.00866168	-0.008678	-0.00868894	-0.00869524	-0.00869607	-0.00869261	-0.00868387	-0.00867069	-0.0086525	-0.00862937	-0.00860132	-0.00856772	-0.00852897	-0.00848418	-0.00843377	-0.00837707	-0.00831429	-0.00824522	-0.0081699	-0.00808856	-0.00800115	-0.00790819	-0.0078096	-0.00770598	-0.00759713	-0.00748357	-0.00736492	-0.00724148	-0.00711279
15	0.00228941	0.00227729	0.00226507	0.00225199	0.00223904	0.00222557	0.00221238	0.00219936	0.00218661	0.00217465	0.00216274	0.00215179	0.00214065	0.00213005	0.00211916	0.00210809	0.00209689	0.00208497	0.00207329	0.00206089	0.00204908	0.00203714	0.00202592	0.0020154	0.0020054	0.00199663	0.00198798	0.00198048	0.00197276	0.00196553	0.00195804	0.00195024	0.00194247	0.00193397	0.00192596	0.00191743	0.00190976	0.00190231	0.00189574	0.00189017	0.00188516	0.00188151	0.00187793	0.00187543	0.0018727	0.0018703	0.00186771	0.00186475	0.00186197
16	-0.00176025	-0.00179096	-0.00182145	-0.00185208	-0.00188226	-0.00191219	-0.0019418	-0.00197106	-0.00200037	-0.00202952	-0.00205915	-0.00208894	-0.00211941	-0.00215031	-0.00218177	-0.00221367	-0.00224573	-0.00227802	-0.00231	-0.00234187	-0.00237315	-0.00240405	-0.00243437	-0.00246425	-0.00249382	-0.00252307	-0.00255238	-0.00258156	-0.00261103	-0.0026405	-0.0026702	-0.00269987	-0.00272945	-0.00275885	-0.00278774	-0.00281624	-0.00284393	-0.00287108	-0.00289736	-0.00292305	-0.00294806	-0.00297252	-0.00299657	-0.00302011	-0.00304345	-0.00306626	-0.00308885	-0.00311085	-0.0031324
17	0.00281485	0.00277247	0.00272731	0.00268067	0.00263159	0.00258118	0.00252892	0.00247527	0.00242024	0.00236355	0.00230559	0.00224565	0.00218421	0.00212061	0.00205527	0.00198782	0.00191865	0.00184774	0.00177539	0.00170187	0.00162726	0.001552	0.00147582	0.00139921	0.00132155	0.00124329	0.0011637	0.00108307	0.00100102	0.000917492	0.000832846	0.000746657	0.000659971	0.000572159	0.000484481	0.000396428	0.00030877	0.00022147	0.000134305	4.7843e-05	-3.90585e-05	-0.000125434	-0.000212696	-0.000299964	-0.000388037	-0.000476604	-0.000565297	-0.000654558	-0.000742992
18	0.00409779	0.00408016	0.00406144	0.00404091	0.00401943	0.00399633	0.00397208	0.00394651	0.00391946	0.0038913	0.00386142	0.00383046	0.00379782	0.00376397	0.00372873	0.00369212	0.00365445	0.00361533	0.00357535	0.00353402	0.00349175	0.00344833	0.00340377	0.00335826	0.00331142	0.00326373	0.00321474	0.00316487	0.00311394	0.00306204	0.00300939	0.00295571	0.00290146	0.00284624	0.00279043	0.00273379	0.00267637	0.00261831	0.0025593	0.00249978	0.00243934	0.00237841	0.0023168	0.00225466	0.00219218	0.00212914	0.00206598	0.00200228	0.00193847
19	-0.00465715	-0.00464551	-0.00463328	-0.0046206	-0.00460729	-0.00459302	-0.00457819	-0.00456213	-0.00454561	-0.00452797	-0.00450988	-0.00449105	-0.00447162	-0.00445184	-0.0044312	-0.00441039	-0.00438851	-0.0043663	-0.00434303	-0.00431905	-0.00429426	-0.00426838	-0.00424202	-0.00421442	-0.00418654	-0.00415753	-0.00412813	-0.00409789	-0.00406688	-0.00403533	-0.00400257	-0.00396941	-0.00393483	-0.00389979	-0.00386353	-0.0038266	-0.00378897	-0.00375046	-0.0037118	-0.00367215	-0.00363258	-0.00359208	-0.00355143	-0.00351002	-0.00346792	-0.00342526	-0.00338138	-0.00333712	-0.00329148
20	-0.00549125	-0.00548175	-0.00547003	-0.00545671	-0.00544059	-0.00542335	-0.00540304	-0.00538145	-0.005357	-0.0053306	-0.00530195	-0.00527063	-0.0052377	-0.00520175	-0.00516456	-0.00512458	-0.00508328	-0.00503986	-0.0049947	-0.00494812	-0.00489934	-0.00484952	-0.00479732	-0.00474402	-0.00468855	-0.00463164	-0.00457306	-0.00451272	-0.00445121	-0.00438789	-0.00432369	-0.0042579	-0.00419123	-0.00412329	-0.0040543	-0.00398429	-0.00391309	-0.00384095	-0.00376764	-0.00369343	-0.00361823	-0.00354224	-0.00346551	-0.00338826	-0.00331045	-0.00323243	-0.00315394	-0.0030754	-0.00299645
21	0.000919735	0.000919998	0.000919808	0.000919731	0.000918883	0.000917955	0.000916253	0.000914242	0.000911789	0.000908904	0.000906061	0.000902813	0.000899964	0.000896839	0.000894131	0.000891281	0.000888517	0.000885685	0.000882451	0.000879159	0.000875115	0.000870996	0.000866125	0.000861171	0.000855827	0.000850398	0.00084509	0.00083967	0.000834735	0.000829621	0.000824997	0.000820113	0.000815367	0.000810334	0.00080494	0.000799336	0.000793028	0.000786676	0.000779639	0.000772736	0.000765513	0.000758496	0.000751656	0.000744926	0.000738706	0.000732365	0.00072651	0.000720292	0.000714199
22	-0.00475552	-0.00469032	-0.00462436	-0.00456057	-0.00449681	-0.00443352	-0.00437131	-0.00430804	-0.00424662	-0.00418377	-0.00412288	-0.00406156	-0.00400169	-0.0039431	-0.00388521	-0.00382999	-0.00377493	-0.00372284	-0.00367091	-0.00362111	-0.003572	-0.0035237	-0.00347682	-0.00342986	-0.0033849	-0.0033399	-0.00329708	-0.00325509	-0.00321503	-0.00317688	-0.00314019	-0.00310601	-0.00307287	-0.00304209	-0.00301218	-0.00298396	-0.00295672	-0.00293052	-0.00290564	-0.00288164	-0.00285931	-0.00283819	-0.00281902	-0.00280154	-0.00278611	-0.0027726	-0.00276102	-0.00275114	-0.00274289
23	-0.00269681	-0.00273309	-0.00276915	-0.00280594	-0.00284317	-0.00288077	-0.0029194	-0.00295793	-0.00299762	-0.00303694	-0.00307693	-0.00311665	-0.0031562	-0.00319584	-0.00323462	-0.00327387	-0.00331212	-0.00335095	-0.00338929	-0.00342797	-0.00346699	-0.00350589	-0.00354577	-0.00358512	-0.00362547	-0.00366519	-0.0037053	-0.00374501	-0.00378419	-0.00382339	-0.00386138	-0.00389969	-0.00393675	-0.00397412	-0.00401082	-0.00404752	-0.00408437	-0.00412079	-0.00415794	-0.00419436	-0.00423151	-0.0042679	-0.00430444	-0.00434049	-0.00437587	-0.00441111	-0.00444511	-0.00447919	-0.00451198
24	0.00418337	0.00440939	0.0046346	0.0048609	0.00508763	0.00531646	0.00554771	0.00578159	0.00601918	0.006259	0.00650214	0.00674628	0.00699173	0.00723682	0.00748074	0.00772355	0.0079637	0.0082029	0.00843977	0.00867647	0.00891261	0.00914929	0.00938731	0.00962583	0.00986631	0.0101064	0.0103472	0.0105864	0.0108238	0.0110586	0.0112895	0.0115175	0.011741	0.0119621	0.0121797	0.0123958	0.0126102	0.0128231	0.0130358	0.0132463	0.0134563	0.0136629	0.0138672	0.0140671	0.0142625	0.0144532	0.0146379	0.0148187	0.0149936
25	-0.00234192	-0.0023487	-0.00235503	-0.00236158	-0.00236763	-0.00237399	-0.0023801	-0.00238641	-0.00239289	-0.00239929	-0.00240617	-0.00241268	-0.00241966	-0.00242615	-0.00243278	-0.00243906	-0.00244502	-0.00245096	-0.00245631	-0.00246202	-0.00246722	-0.00247296	-0.0024786	-0.00248467	-0.00249116	-0.00249772	-0.00250497	-0.00251192	-0.00251944	-0.00252649	-0.00253367	-0.00254052	-0.00254703	-0.00255358	-0.00255961	-0.0025661	-0.00257227	-0.00257912	-0.00258615	-0.00259378	-0.00260205	-0.00261062	-0.00261999	-0.00262929	-0.00263919	-0.00264883	-0.00265863	-0.00266824	-0.00267765
26	-0.00118292	-0.0012015	-0.00121967	-0.00123806	-0.00125595	-0.00127385	-0.00129151	-0.00130898	-0.00132669	-0.00134415	-0.00136222	-0.00138015	-0.00139871	-0.00141735	-0.00143625	-0.00145544	-0.00147437	-0.00149366	-0.00151236	-0.00153131	-0.00154973	-0.00156819	-0.00158655	-0.00160472	-0.00162331	-0.00164161	-0.00166061	-0.0016794	-0.00169872	-0.00171802	-0.00173736	-0.00175688	-0.00177592	-0.00179524	-0.00181383	-0.00183264	-0.00185093	-0.00186924	-0.00188752	-0.00190559	-0.00192411	-0.00194227	-0.00196103	-0.00197942	-0.00199813	-0.00201661	-0.00203488	-0.00205312	-0.00207068
27	7.06682e-05	8.06584e-05	8.99655e-05	9.82891e-05	0.000106272	0.000113101	0.000119929	0.000125776	0.000131766	0.000137184	0.000142557	0.000147784	0.000152477	0.000157244	0.000160902	0.000164525	0.000166693	0.00016844	0.000168856	0.000168382	0.000167153	0.000164714	0.000162255	0.000158583	0.000155353	0.000151224	0.000147419	0.000143185	0.000138588	0.000133943	0.000128053	0.000122203	0.000114552	0.000106686	9.71474e-05	8.69374e-05	7.58383e-05	6.36601e-05	5.16025e-05	3.83436e-05	2.58573e-05	1.24126e-05	-3.50237e-07	-1.35779e-05	-2.6906e-05	-4.02121e-05	-5.46219e-05	-6.87788e-05	-8.46538e-05
28	-0.00151594	-0.00155772	-0.00159904	-0.00164261	-0.00168674	-0.00173277	-0.00178063	-0.00182951	-0.00188098	-0.0019325	-0.00198642	-0.00203986	-0.00209473	-0.00214938	-0.00220426	-0.00225985	-0.0023149	-0.00237172	-0.00242803	-0.00248666	-0.00254548	-0.00260626	-0.00266815	-0.00273086	-0.00279522	-0.00285911	-0.00292454	-0.0029887	-0.00305375	-0.00311768	-0.00318163	-0.00324544	-0.00330865	-0.00337291	-0.0034364	-0.00350164	-0.00356639	-0.00363263	-0.00369885	-0.00376546	-0.00383243	-0.00389843	-0.00396486	-0.0040294	-0.00409414	-0.00415698	-0.00421955	-0.00428102	-0.00434174
29	0.00328696	0.00327246	0.00325639	0.00324002	0.00322246	0.0032045	0.0031858	0.00316612	0.00314597	0.00312424	0.00310197	0.00307793	0.00305301	0.00302673	0.00299919	0.00297103	0.00294148	0.00291195	0.00288125	0.00285069	0.00281949	0.00278799	0.00275641	0.00272387	0.00269153	0.00265785	0.00262421	0.00258944	0.00255423	0.00251859	0.00248202	0.00244575	0.00240838	0.00237162	0.00233408	0.00229684	0.00225945	0.00222168	0.00218439	0.00214616	0.00210867	0.00207021	0.00203225	0.0019939	0.00195547	0.00191745	0.00187881	0.00184113	0.00180264
30	-0.00603173	-0.00606117	-0.00608827	-0.00611344	-0.00613595	-0.00615651	-0.00617439	-0.00619019	-0.00620363	-0.00621477	-0.00622398	-0.00623073	-0.00623581	-0.00623841	-0.00623928	-0.00623782	-0.00623426	-0.00622862	-0.00622048	-0.00621048	-0.0061978	-0.00618334	-0.00616639	-0.0061476	-0.00612682	-0.00610405	-0.0060798	-0.00605346	-0.00602592	-0.00599633	-0.00596545	-0.00593272	-0.00589836	-0.00586246	-0.00582461	-0.00578551	-0.00574444	-0.00570232	-0.00565858	-0.00561386	-0.00556811	-0.00552137	-0.00547414	-0.00542588	-0.00537739	-0.00532789	-0.00527803	-0.00522729	-0.00517585
31	0.00148744	0.00146734	0.00144718	0.00142626	0.0014056	0.00138411	0.00136255	0.0013401	0.00131683	0.00129264	0.00126694	0.00124035	0.00121199	0.00118283	0.00115222	0.00112091	0.00108886	0.00105622	0.00102351	0.000990245	0.000957226	0.000923635	0.000890086	0.000855911	0.000821232	0.000785879	0.000749462	0.00071237	0.00067396	0.000634938	0.000594776	0.000554114	0.000512814	0.000471131	0.000429364	0.000387292	0.000345474	0.000303369	0.000261499	0.000219313	0.000177043	0.000134422	9.13015e-05	4.78242e-05	3.56603e-06	-4.1002e-05	-8.63441e-05	-0.00013191	-0.000177956
[truncated: 928 more columns]

## Sheet: guided target
id	-0.5	-0.499	-0.498	-0.497	-0.496	-0.49499	-0.49399	-0.49299	-0.49199	-0.49099	-0.48999	-0.48899	-0.48799	-0.48699	-0.48599	-0.48498	-0.48398	-0.48298	-0.48198	-0.48098	-0.47998	-0.47898	-0.47798	-0.47698	-0.47598	-0.47497	-0.47397	-0.47297	-0.47197	-0.47097	-0.46997	-0.46897	-0.46797	-0.46697	-0.46597	-0.46496	-0.46396	-0.46296	-0.46196	-0.46096	-0.45996	-0.45896	-0.45796	-0.45696	-0.45595	-0.45495	-0.45395	-0.45295	-0.45195
1	0.00525597	0.00529589	0.00533534	0.00537548	0.00541606	0.00545859	0.00550276	0.00554915	0.00559789	0.0056479	0.00569989	0.00575155	0.00580364	0.00585408	0.00590285	0.00594959	0.0059931	0.00603516	0.00607385	0.00611204	0.00614824	0.00618456	0.00622103	0.00625741	0.00629554	0.00633269	0.00637153	0.00640837	0.006445	0.00647904	0.00651002	0.00653845	0.00656157	0.00658259	0.00659794	0.00661161	0.00662136	0.00662947	0.00663654	0.00664161	0.00664796	0.00665186	0.00665736	0.00666016	0.00666263	0.00666247	0.00665883	0.00665284	0.00664078
2	0.00598208	0.00591653	0.00585354	0.0057928	0.00573548	0.00568042	0.00562918	0.00558048	0.00553535	0.00549323	0.00545398	0.00541813	0.00538455	0.00535451	0.00532663	0.00530212	0.00528018	0.00526124	0.00524549	0.00523232	0.00522276	0.00521553	0.00521184	0.00521052	0.00521223	0.00521663	0.00522345	0.00523337	0.00524541	0.0052608	0.00527845	0.00529936	0.00532293	0.00534934	0.00537874	0.00541037	0.00544498	0.00548132	0.00552026	0.00556075	0.0056033	0.00564768	0.00569372	0.00574209	0.00579209	0.00584484	0.00589946	0.00595685	0.00601639
3	0.0011941	0.00118622	0.00117905	0.00117208	0.0011657	0.00115953	0.00115333	0.00114714	0.0011402	0.001133	0.00112472	0.00111603	0.00110651	0.0010966	0.00108657	0.00107623	0.00106643	0.00105643	0.00104709	0.00103757	0.00102823	0.00101865	0.00100844	0.000997949	0.000986224	0.000974192	0.000960953	0.000947407	0.000933274	0.000918811	0.000904538	0.000889854	0.00087575	0.000861117	0.000846771	0.000831811	0.000816337	0.000800263	0.000782896	0.000765046	0.000745667	0.000725943	0.000705154	0.000684067	0.000662765	0.000641058	0.00061978	0.000597886	0.000576409
4	0.000415577	0.000404412	0.000394207	0.000384851	0.00037655	0.000369115	0.000362623	0.000356936	0.000351918	0.000347596	0.000343661	0.000340312	0.000337224	0.000334656	0.000332475	0.000330829	0.000329886	0.000329569	0.000330293	0.000331771	0.00033444	0.000337961	0.000342527	0.000347958	0.000354048	0.00036091	0.000368017	0.00037573	0.000383491	0.000391701	0.000400103	0.000408888	0.000418281	0.000428116	0.000438992	0.000450456	0.000463136	0.000476547	0.000490959	0.000506142	0.000521818	0.000538162	0.000554479	0.00057126	0.00058779	0.000604578	0.000621316	0.000638209	0.00065555
5	0.00781154	0.0077699	0.00772824	0.00768658	0.0076437	0.00760064	0.00755585	0.00751088	0.00746462	0.00741836	0.00737194	0.00732577	0.0072807	0.00723604	0.00719327	0.00715093	0.00711042	0.00707025	0.00703106	0.0069921	0.00695293	0.00691392	0.00687376	0.00683378	0.00679245	0.0067514	0.00670964	0.00666826	0.00662737	0.00658693	0.00654813	0.0065098	0.00647361	0.00643787	0.00640386	0.00637027	0.00633726	0.00630462	0.0062713	0.00623828	0.00620388	0.00616975	0.00613449	0.00609953	0.00606451	0.00602992	0.0059966	0.00596383	0.00593321
6	0.00468011	0.00469866	0.00471553	0.00473126	0.00474511	0.00475777	0.0047688	0.00477862	0.0047873	0.00479478	0.00480152	0.00480703	0.00481185	0.00481538	0.00481787	0.00481898	0.00481858	0.00481675	0.00481311	0.00480806	0.00480128	0.00479321	0.00478378	0.00477322	0.00476173	0.00474923	0.00473601	0.00472182	0.0047068	0.00469072	0.00467352	0.00465515	0.00463542	0.00461445	0.00459213	0.00456864	0.00454407	0.00451854	0.00449233	0.00446541	0.00443808	0.00441026	0.00438204	0.00435343	0.00432424	0.00429462	0.00426421	0.00423325	0.00420148
7	0.00442782	0.00447127	0.00451459	0.00455781	0.0046005	0.00464348	0.00468569	0.00472822	0.00477005	0.00481185	0.00485332	0.00489422	0.00493516	0.00497514	0.00501527	0.00505441	0.0050934	0.00513172	0.00516938	0.00520679	0.00524312	0.00527945	0.00531466	0.00534982	0.00538421	0.0054182	0.00545197	0.00548492	0.00551798	0.00554998	0.00558196	0.00561291	0.00564328	0.00567287	0.00570122	0.00572906	0.00575532	0.00578118	0.00580565	0.00582959	0.00585278	0.00587517	0.00589744	0.00591869	0.00594003	0.00596027	0.0059802	0.00599913	0.00601697
8	0.00594786	0.00594404	0.00593994	0.00593617	0.0059329	0.0059299	0.005928	0.00592621	0.00592558	0.00592492	0.0059249	0.0059248	0.00592457	0.00592437	0.00592347	0.00592282	0.0059214	0.00592047	0.00591923	0.00591855	0.00591829	0.0059184	0.0059195	0.00592062	0.00592277	0.00592461	0.00592699	0.00592896	0.00593072	0.00593227	0.00593303	0.00593395	0.00593401	0.00593453	0.00593461	0.0059352	0.00593599	0.005937	0.00593866	0.00594006	0.0059421	0.00594347	0.00594501	0.00594579	0.0059461	0.0059459	0.00594477	0.00594357	0.00594144
9	0.00675755	0.00669657	0.00663437	0.00657071	0.00650591	0.00643938	0.00637157	0.00630209	0.00623112	0.00615881	0.00608497	0.00601019	0.0059341	0.00585728	0.00577958	0.00570111	0.00562219	0.00554235	0.00546227	0.00538126	0.00529989	0.00521785	0.00513516	0.00505224	0.00496846	0.00488481	0.00480042	0.00471622	0.00463175	0.00454722	0.00446305	0.00437851	0.00429475	0.00421057	0.0041272	0.00404379	0.00396084	0.00387853	0.00379625	0.00371522	0.00363405	0.0035543	0.00347473	0.00339624	0.00331858	0.00324141	0.00316575	0.0030902	0.00301648
10	0.0063538	0.00641699	0.00647965	0.00654336	0.00660706	0.0066712	0.00673595	0.00680043	0.00686581	0.0069305	0.00699582	0.0070605	0.00712516	0.0071896	0.00725337	0.00731733	0.00738034	0.00744367	0.00750622	0.00756879	0.00763102	0.00769271	0.00775439	0.00781506	0.00787565	0.00793508	0.00799402	0.00805199	0.00810892	0.00816519	0.0082201	0.0082745	0.00832756	0.00837997	0.00843132	0.00848162	0.00853114	0.0085792	0.00862649	0.00867217	0.00871678	0.00875991	0.00880154	0.00884199	0.00888064	0.0089183	0.00895419	0.00898898	0.00902228
11	0.00238084	0.00241597	0.00245018	0.00248266	0.00251439	0.00254476	0.00257444	0.00260345	0.00263173	0.0026599	0.00268726	0.00271457	0.00274098	0.0027668	0.00279161	0.00281504	0.00283728	0.00285752	0.00287638	0.00289317	0.00290846	0.00292215	0.00293439	0.00294574	0.00295586	0.00296559	0.00297438	0.00298274	0.00299031	0.00299691	0.00300256	0.00300653	0.00300911	0.00300952	0.00300803	0.00300438	0.00299856	0.00299101	0.00298147	0.00297075	0.0029586	0.00294563	0.00293182	0.00291717	0.00290193	0.00288549	0.00286817	0.00284919	0.00282865
12	0.0162998	0.016207	0.0161108	0.0160135	0.0159128	0.0158102	0.0157053	0.015598	0.01549	0.0153798	0.01527	0.0151588	0.0150481	0.0149369	0.0148251	0.0147135	0.0145999	0.0144863	0.0143701	0.014253	0.0141339	0.014013	0.0138916	0.0137681	0.0136455	0.0135215	0.0133989	0.0132761	0.0131539	0.0130326	0.0129107	0.0127898	0.012667	0.0125448	0.0124206	0.0122957	0.01217	0.0120428	0.0119162	0.0117882	0.0116619	0.0115349	0.0114096	0.0112848	0.0111605	0.0110376	0.0109138	0.0107913	0.0106671
13	0.00487774	0.00483556	0.00479561	0.0047579	0.0047221	0.00468902	0.00465781	0.0046296	0.00460364	0.00458062	0.00456049	0.00454303	0.00452899	0.00451739	0.00450938	0.00450391	0.00450176	0.00450255	0.00450622	0.00451338	0.00452313	0.00453672	0.004553	0.00457309	0.00459633	0.00462302	0.00465343	0.00468686	0.00472436	0.00476472	0.00480913	0.00485662	0.00490784	0.00496267	0.00502086	0.00508317	0.00514868	0.00521849	0.00529162	0.00536886	0.00544967	0.00553413	0.0056224	0.00571388	0.00580924	0.00590766	0.00600986	0.0061153	0.00622439
14	0.00602048	0.00613027	0.00623933	0.00634792	0.00645597	0.00656264	0.00666892	0.00677353	0.00687754	0.00698032	0.00708197	0.00718317	0.00728271	0.00738222	0.00748	0.00757731	0.00767335	0.00776783	0.00786166	0.00795282	0.00804354	0.00813125	0.00821791	0.00830221	0.00838423	0.00846509	0.00854252	0.00861962	0.00869302	0.00876583	0.00883583	0.00890391	0.00897073	0.00903402	0.00909719	0.00915603	0.00921464	0.00926947	0.00932256	0.0093735	0.00942064	0.00946723	0.0095087	0.00955009	0.0095867	0.00962214	0.00965468	0.00968403	0.0097128
15	0.00086303	0.000826669	0.000790807	0.000755054	0.000720023	0.000686098	0.000653043	0.000621733	0.000591313	0.000562581	0.000534627	0.000507696	0.000481365	0.000455232	0.000429557	0.000403605	0.000378098	0.000352462	0.000327421	0.0003029	0.000279222	0.000256804	0.000235449	0.000215755	0.00019719	0.000180155	0.000164122	0.000149085	0.000134807	0.000120939	0.000107616	9.44097e-05	8.17029e-05	6.92493e-05	5.74443e-05	4.63309e-05	3.61182e-05	2.70526e-05	1.90791e-05	1.24631e-05	6.94758e-06	2.66816e-06	-6.93062e-07	-3.16503e-06	-4.97607e-06	-6.25585e-06	-7.0481e-06	-7.49448e-06	-7.44529e-06
16	0.00551565	0.00552428	0.00553359	0.00554303	0.00555292	0.00556313	0.0055733	0.00558377	0.00559368	0.00560362	0.00561281	0.00562171	0.00563008	0.00563804	0.005646	0.00565368	0.00566184	0.00566999	0.00567873	0.00568761	0.00569671	0.00570582	0.0057145	0.00572283	0.00573016	0.00573682	0.00574236	0.00574717	0.00575123	0.00575485	0.00575838	0.00576189	0.00576581	0.00576993	0.00577451	0.00577911	0.00578371	0.00578781	0.00579123	0.00579369	0.00579496	0.00579517	0.00579419	0.00579255	0.00579021	0.00578784	0.00578544	0.00578345	0.00578186
17	0.0201763	0.0201391	0.0200942	0.0200459	0.0199917	0.0199324	0.0198698	0.0198006	0.0197298	0.0196522	0.0195729	0.0194879	0.0193995	0.019307	0.0192088	0.0191078	0.0189995	0.0188888	0.0187709	0.0186498	0.0185233	0.0183922	0.0182581	0.0181185	0.0179777	0.0178313	0.017684	0.017532	0.0173778	0.0172203	0.0170586	0.0168948	0.0167254	0.0165543	0.0163777	0.016199	0.0160164	0.0158309	0.0156436	0.0154529	0.0152621	0.0150681	0.0148741	0.0146777	0.0144805	0.0142817	0.0140806	0.0138787	0.0136736
18	0.000975595	0.000972644	0.000971182	0.00097081	0.000972156	0.000974586	0.000978591	0.000983711	0.000989981	0.000997388	0.0010055	0.00101472	0.00102445	0.00103522	0.00104664	0.00105902	0.00107241	0.00108671	0.00110235	0.00111888	0.00113681	0.00115564	0.00117558	0.00119641	0.00121789	0.00124018	0.00126276	0.00128602	0.0013095	0.00133354	0.00135803	0.00138302	0.0014088	0.00143511	0.0014624	0.00149027	0.00151901	0.00154834	0.00157815	0.00160845	0.00163879	0.00166941	0.0016998	0.00173026	0.00176055	0.00179077	0.00182111	0.00185141	0.0018821
19	0.0127155	0.0127679	0.0128182	0.0128655	0.0129106	0.0129527	0.0129926	0.0130298	0.0130647	0.0130974	0.0131274	0.0131555	0.0131806	0.0132038	0.0132236	0.0132412	0.0132556	0.0132672	0.013276	0.0132816	0.0132853	0.0132855	0.0132843	0.0132799	0.0132739	0.0132653	0.0132543	0.0132412	0.0132247	0.0132064	0.0131841	0.0131598	0.0131317	0.0131012	0.0130679	0.0130317	0.0129941	0.0129532	0.0129117	0.0128672	0.0128219	0.0127741	0.0127244	0.012673	0.0126182	0.0125622	0.012502	0.0124406	0.0123754
20	0.000372038	0.000402176	0.00043207	0.00046253	0.000493141	0.000524083	0.000555521	0.000586889	0.000618797	0.000650299	0.000682038	0.0007133	0.000744332	0.000775102	0.000805309	0.000835599	0.000865328	0.000895377	0.000925184	0.000955267	0.000985511	0.00101572	0.00104629	0.00107642	0.00110675	0.00113641	0.00116582	0.00119461	0.0012227	0.00125045	0.00127733	0.00130418	0.00133036	0.00135662	0.00138262	0.0014085	0.00143447	0.00145993	0.00148551	0.00151023	0.00153473	0.00155829	0.00158112	0.00160324	0.00162425	0.00164494	0.00166453	0.00168404	0.0017028
21	0.00291087	0.00294043	0.00296884	0.0029971	0.00302439	0.00305142	0.0030778	0.00310349	0.00312876	0.00315284	0.0031765	0.00319869	0.00322022	0.00324038	0.00325955	0.00327777	0.00329475	0.00331123	0.00332644	0.00334138	0.00335523	0.00336863	0.00338122	0.00339292	0.00340402	0.00341379	0.00342298	0.00343068	0.00343767	0.00344339	0.00344818	0.00345217	0.00345511	0.00345767	0.00345917	0.00346047	0.00346082	0.00346076	0.00345995	0.0034583	0.00345605	0.00345262	0.00344864	0.00344341	0.00343762	0.00343086	0.00342348	0.00341559	0.00340706
22	0.00169843	0.00172755	0.00175389	0.00178005	0.00180424	0.00182745	0.00184983	0.00187019	0.00189042	0.00190797	0.00192526	0.00193989	0.00195337	0.00196487	0.00197414	0.00198228	0.00198759	0.00199233	0.0019944	0.0019959	0.00199553	0.00199405	0.00199164	0.00198742	0.00198279	0.00197587	0.00196843	0.00195868	0.00194777	0.00193497	0.00192032	0.00190437	0.00188618	0.00186721	0.00184612	0.00182445	0.00180119	0.00177721	0.00175226	0.00172622	0.00169966	0.00167164	0.0016432	0.0016131	0.00158238	0.0015501	0.00151686	0.00148244	0.00144675
23	0.00641775	0.0063985	0.00638109	0.00636532	0.00635221	0.00634055	0.00633167	0.00632423	0.00631891	0.00631518	0.00631258	0.00631176	0.00631146	0.00631297	0.00631525	0.00631921	0.00632483	0.00633198	0.00634172	0.00635293	0.00636699	0.00638266	0.00640054	0.0064202	0.00644096	0.00646355	0.00648639	0.00651084	0.00653554	0.00656143	0.00658843	0.00661625	0.00664623	0.00667697	0.00671034	0.00674474	0.00678125	0.00681925	0.00685811	0.00689872	0.00693903	0.00698089	0.00702214	0.0070643	0.00710659	0.00714903	0.00719282	0.00723634	0.00728202
24	0.00881052	0.00871774	0.00862373	0.0085264	0.00842812	0.00832663	0.00822347	0.0081174	0.00800835	0.0078967	0.00778091	0.00766275	0.00754005	0.00741504	0.00728604	0.00715464	0.00702049	0.00688372	0.00674549	0.00660441	0.00646253	0.0063177	0.00617179	0.00602305	0.00587223	0.00571888	0.00556231	0.00540363	0.00524109	0.00507679	0.00490885	0.0047393	0.00456711	0.00439317	0.00421788	0.00404054	0.00386279	0.00368275	0.00350245	0.00331988	0.00313645	0.00295113	0.00276398	0.00257555	0.00238456	0.0021929	0.00199866	0.00180406	0.00160763
25	0.00153747	0.00155423	0.00157157	0.00158883	0.00160661	0.00162462	0.00164295	0.00166177	0.00168063	0.00170002	0.00171918	0.00173864	0.00175774	0.00177676	0.00179546	0.00181373	0.00183185	0.00184936	0.00186687	0.00188383	0.0019008	0.00191739	0.00193385	0.00195011	0.00196594	0.00198166	0.00199667	0.0020115	0.00202551	0.00203913	0.00205202	0.00206427	0.00207602	0.00208694	0.00209758	0.00210735	0.00211689	0.00212568	0.0021341	0.002142	0.00214926	0.00215622	0.00216233	0.00216823	0.00217324	0.00217795	0.00218194	0.00218539	0.00218841
26	0.00534821	0.00536307	0.00537748	0.00539127	0.00540483	0.00541761	0.00543036	0.00544248	0.0054546	0.00546646	0.00547815	0.00548988	0.00550121	0.00551266	0.00552353	0.00553431	0.0055445	0.00555425	0.00556353	0.00557208	0.0055803	0.00558772	0.00559487	0.00560135	0.00560749	0.00561319	0.00561841	0.00562336	0.00562766	0.00563172	0.00563507	0.00563805	0.00564036	0.0056421	0.00564328	0.00564372	0.0056437	0.00564288	0.00564161	0.00563957	0.00563702	0.00563379	0.00562995	0.00562556	0.00562043	0.00561486	0.00560852	0.00560176	0.0055943
27	0.00091774	0.00101828	0.00111958	0.00122079	0.001323	0.00142442	0.00152667	0.00162801	0.00172962	0.00183078	0.00193151	0.00203252	0.00213264	0.00223352	0.00233347	0.00243412	0.00253422	0.00263434	0.00273436	0.00283349	0.00293267	0.00303025	0.0031276	0.00322314	0.00331786	0.00341113	0.003503	0.00359405	0.00368345	0.00377253	0.00386015	0.00394751	0.00403381	0.00411946	0.00420437	0.00428798	0.0043708	0.00445175	0.00453152	0.0046092	0.00468522	0.00475928	0.00483144	0.00490202	0.00497081	0.00503842	0.0051046	0.00516982	0.0052339
28	0.0110003	0.011024	0.011046	0.0110663	0.0110858	0.0111025	0.0111187	0.0111315	0.0111431	0.0111516	0.0111579	0.011162	0.0111632	0.0111632	0.0111602	0.0111567	0.0111505	0.0111436	0.0111349	0.0111246	0.0111132	0.0110992	0.0110844	0.0110666	0.0110478	0.0110264	0.0110033	0.0109787	0.010952	0.0109246	0.0108949	0.0108649	0.0108329	0.0108002	0.0107659	0.0107302	0.0106934	0.0106544	0.0106147	0.0105729	0.0105303	0.010486	0.0104409	0.0103949	0.0103479	0.0103006	0.0102521	0.0102033	0.0101533
29	-0.000120638	-0.000120113	-0.000119045	-0.00011639	-0.000113343	-0.000109181	-0.000104466	-9.93112e-05	-9.32725e-05	-8.72471e-05	-8.00862e-05	-7.287e-05	-6.45225e-05	-5.5559e-05	-4.57076e-05	-3.45333e-05	-2.27602e-05	-9.26524e-06	4.71567e-06	2.02451e-05	3.64102e-05	5.34663e-05	7.14488e-05	8.9582e-05	0.000108835	0.000127872	0.000147942	0.000168028	0.000188798	0.000210259	0.000232022	0.000255161	0.000278465	0.000303407	0.000328752	0.000355403	0.000382943	0.000411074	0.000440501	0.000469863	0.000500539	0.000530945	0.000562216	0.000593569	0.000625108	0.00065738	0.000689345	0.000722561	0.000755498
30	0.00524538	0.0051859	0.00512764	0.00506932	0.00501136	0.00495375	0.00489561	0.00483817	0.00477976	0.00472216	0.00466387	0.00460619	0.00454863	0.00449131	0.004435	0.00437857	0.00432362	0.00426841	0.00421444	0.00416037	0.00410678	0.00405342	0.00399967	0.00394651	0.00389249	0.00383924	0.00378531	0.00373207	0.00367887	0.00362608	0.00357418	0.00352237	0.00347197	0.00342147	0.00337229	0.00332306	0.00327452	0.0032262	0.00317777	0.00312986	0.00308133	0.00303354	0.00298518	0.00293759	0.00288998	0.00284299	0.00279678	0.00275097	0.00270654
31	0.00413429	0.00414652	0.00415827	0.00416922	0.00417956	0.00418936	0.00419851	0.00420739	0.0042157	0.00422382	0.00423151	0.00423889	0.00424591	0.0042524	0.0042585	0.00426388	0.00426875	0.00427288	0.00427639	0.0042793	0.00428156	0.00428339	0.00428467	0.00428564	0.00428619	0.0042864	0.0042863	0.00428574	0.00428485	0.0042834	0.00428151	0.00427905	0.00427602	0.00427254	0.00426845	0.00426405	0.00425912	0.00425396	0.00424845	0.00424265	0.00423668	0.00423029	0.00422379	0.00421678	0.00420957	0.00420188	0.00419383	0.00418548	0.00417665
[truncated: 928 more columns]

## Sheet: unguided distractor
id	-0.5	-0.499	-0.498	-0.497	-0.496	-0.49499	-0.49399	-0.49299	-0.49199	-0.49099	-0.48999	-0.48899	-0.48799	-0.48699	-0.48599	-0.48498	-0.48398	-0.48298	-0.48198	-0.48098	-0.47998	-0.47898	-0.47798	-0.47698	-0.47598	-0.47497	-0.47397	-0.47297	-0.47197	-0.47097	-0.46997	-0.46897	-0.46797	-0.46697	-0.46597	-0.46496	-0.46396	-0.46296	-0.46196	-0.46096	-0.45996	-0.45896	-0.45796	-0.45696	-0.45595	-0.45495	-0.45395	-0.45295	-0.45195
1	0.000596597	0.000550409	0.00050388	0.000455692	0.000408776	0.000359092	0.000311212	0.000260956	0.00021165	0.000161666	0.000110982	6.1604e-05	1.02121e-05	-3.88037e-05	-8.99122e-05	-0.00013912	-0.000189172	-0.000238995	-0.000287861	-0.00033826	-0.000386487	-0.000436964	-0.000485388	-0.000535268	-0.000584429	-0.000633242	-0.00068298	-0.00073068	-0.000780159	-0.000827054	-0.00087522	-0.000921682	-0.000967867	-0.00101402	-0.0010583	-0.00110393	-0.00114704	-0.00119169	-0.00123453	-0.00127783	-0.00132086	-0.00136271	-0.00140563	-0.00144623	-0.00148814	-0.00152776	-0.00156773	-0.0016065	-0.00164405
2	0.00223656	0.00223017	0.00222363	0.00221654	0.00220911	0.0022012	0.00219321	0.00218538	0.00217808	0.00217178	0.00216665	0.00216298	0.00216079	0.00215993	0.00216035	0.00216148	0.0021633	0.00216523	0.00216721	0.00216914	0.00217086	0.00217294	0.0021751	0.00217834	0.00218238	0.00218802	0.00219525	0.00220408	0.00221489	0.00222679	0.00224047	0.00225459	0.00226981	0.00228518	0.00230085	0.00231696	0.00233295	0.00235007	0.00236725	0.00238622	0.00240595	0.00242759	0.00245084	0.00247549	0.00250226	0.00252961	0.00255895	0.00258826	0.00261887
3	-0.00317902	-0.00320889	-0.00323748	-0.00326483	-0.00329111	-0.00331608	-0.00334047	-0.00336388	-0.00338713	-0.00340995	-0.00343267	-0.00345538	-0.00347767	-0.00349998	-0.00352136	-0.00354238	-0.00356214	-0.00358094	-0.00359854	-0.00361472	-0.0036301	-0.00364401	-0.00365762	-0.00367016	-0.00368262	-0.00369463	-0.00370638	-0.00371818	-0.00372923	-0.00374042	-0.0037504	-0.00376014	-0.00376856	-0.00377609	-0.00378262	-0.00378771	-0.00379233	-0.00379538	-0.00379836	-0.00380014	-0.00380184	-0.003803	-0.00380367	-0.00380438	-0.00380407	-0.00380401	-0.0038026	-0.00380114	-0.00379847
4	-0.00218836	-0.00214491	-0.00210086	-0.00205533	-0.00200905	-0.00196139	-0.00191241	-0.00186218	-0.00181005	-0.00175671	-0.00170126	-0.0016446	-0.00158618	-0.00152651	-0.0014658	-0.00140389	-0.00134162	-0.0012783	-0.00121489	-0.00115065	-0.00108606	-0.0010208	-0.00095459	-0.000887769	-0.000819447	-0.000750446	-0.000679845	-0.000608445	-0.000535915	-0.000462543	-0.000388856	-0.00031446	-0.000240463	-0.000166052	-9.22646e-05	-1.83999e-05	5.52074e-05	0.000128674	0.000202579	0.000276344	0.000351107	0.000425917	0.00050175	0.000577838	0.000654353	0.000731155	0.000807456	0.000883806	0.00095889
5	0.0075311	0.00750816	0.00748556	0.00746075	0.00743617	0.00740961	0.00738244	0.00735426	0.00732452	0.0072947	0.0072629	0.00723125	0.00719795	0.00716417	0.00712951	0.00709336	0.00705692	0.00701833	0.00697939	0.00693842	0.0068964	0.00685315	0.006808	0.00676241	0.00671457	0.00666649	0.00661653	0.00656572	0.0065139	0.00646027	0.00640634	0.00634996	0.00629333	0.00623441	0.00617454	0.00611331	0.0060501	0.0059866	0.00592052	0.00585458	0.00578632	0.00571768	0.00564774	0.00557624	0.00550458	0.00543034	0.00535644	0.00527982	0.00520308
6	-0.00533198	-0.00532928	-0.00532598	-0.00532191	-0.00531757	-0.00531238	-0.00530711	-0.00530115	-0.00529507	-0.00528861	-0.00528181	-0.00527497	-0.00526752	-0.00526018	-0.00525213	-0.00524406	-0.00523541	-0.00522641	-0.00521716	-0.00520725	-0.00519743	-0.0051869	-0.00517663	-0.00516593	-0.00515542	-0.00514495	-0.0051344	-0.00512433	-0.00511389	-0.00510402	-0.0050937	-0.00508366	-0.00507332	-0.00506275	-0.00505221	-0.00504105	-0.00503022	-0.00501873	-0.00500769	-0.00499639	-0.00498538	-0.00497472	-0.00496404	-0.00495416	-0.00494402	-0.00493469	-0.00492505	-0.0049158	-0.00490644
7	0.00119374	0.00116913	0.0011442	0.00111858	0.00109246	0.00106614	0.00103922	0.00101257	0.000985401	0.000958709	0.000931788	0.00090519	0.000878721	0.000852196	0.000826079	0.000799558	0.00077353	0.000747024	0.000720892	0.000694573	0.000668408	0.000642588	0.00061676	0.000591788	0.000566829	0.000542958	0.000519326	0.000496637	0.000474534	0.000452965	0.000432287	0.000411734	0.000392202	0.000372644	0.000354011	0.00033557	0.000317806	0.000300719	0.000284063	0.000268583	0.000253439	0.000239719	0.000226464	0.000214505	0.000203308	0.000192993	0.000183758	0.000174948	0.000167394
8	-0.000321656	-0.00029112	-0.000261565	-0.000231673	-0.000203179	-0.000174768	-0.000147539	-0.000121113	-9.52042e-05	-7.06431e-05	-4.59436e-05	-2.25682e-05	1.17788e-06	2.42337e-05	4.73695e-05	7.06956e-05	9.35491e-05	0.000117169	0.000139918	0.000163324	0.000185891	0.000208375	0.000230432	0.000251502	0.000272621	0.000292279	0.000312187	0.000330923	0.000349722	0.000368261	0.000386484	0.000405433	0.000423835	0.000443426	0.000462617	0.000482664	0.000502765	0.000522824	0.000543374	0.00056301	0.000583219	0.000602234	0.000621463	0.000639998	0.000658201	0.000676684	0.000694533	0.00071351	0.000732092
9	-0.00576905	-0.00579351	-0.00581686	-0.00583843	-0.00585906	-0.0058782	-0.00589619	-0.00591295	-0.00592815	-0.00594217	-0.00595427	-0.00596502	-0.00597373	-0.00598084	-0.00598609	-0.00598952	-0.00599147	-0.00599158	-0.00599051	-0.00598778	-0.00598397	-0.00597874	-0.00597229	-0.00596461	-0.00595542	-0.00594504	-0.00593292	-0.0059195	-0.0059043	-0.00588767	-0.00586944	-0.00584967	-0.00582863	-0.00580607	-0.00578249	-0.00575754	-0.00573165	-0.00570454	-0.0056764	-0.00564716	-0.00561668	-0.00558516	-0.00555224	-0.00551829	-0.00548293	-0.00544652	-0.00540889	-0.00537021	-0.0053306
10	0.000765115	0.00077715	0.000788515	0.000799026	0.000808872	0.000818066	0.000826634	0.000834706	0.000842212	0.000849301	0.000855876	0.00086206	0.000867758	0.000873087	0.000877937	0.000882447	0.000886499	0.000890218	0.000893546	0.000896505	0.00089919	0.000901452	0.000903579	0.000905282	0.000906961	0.000908346	0.000909747	0.000911123	0.00091249	0.000914137	0.000915728	0.000917789	0.000919786	0.000922209	0.000924645	0.00092725	0.000930021	0.000932657	0.000935635	0.000938349	0.000941534	0.00094464	0.000948254	0.000952238	0.000956688	0.000962	0.0009677	0.00097452	0.000981689
11	-0.00213942	-0.00206503	-0.0019876	-0.00190757	-0.00182516	-0.00173994	-0.00165277	-0.00156269	-0.00147061	-0.00137573	-0.00127841	-0.00117857	-0.0010759	-0.000971045	-0.000863318	-0.000753634	-0.000641459	-0.000527346	-0.00041126	-0.000293064	-0.00017318	-5.09635e-05	7.30603e-05	0.000199505	0.000328106	0.000458971	0.000592188	0.000727285	0.000864492	0.00100312	0.00114324	0.00128444	0.00142651	0.00156958	0.00171332	0.00185821	0.00200412	0.00215141	0.00230033	0.00245073	0.00260307	0.00275672	0.00291192	0.00306801	0.00322466	0.00338169	0.00353821	0.0036947	0.00385024
12	-0.00108892	-0.00112382	-0.00115976	-0.00119592	-0.00123299	-0.00127022	-0.00130807	-0.00134625	-0.00138471	-0.00142377	-0.0014628	-0.00150261	-0.0015422	-0.00158244	-0.00162243	-0.00166259	-0.00170263	-0.00174219	-0.00178177	-0.00182037	-0.00185906	-0.00189667	-0.00193423	-0.00197105	-0.00200749	-0.00204371	-0.00207911	-0.00211459	-0.00214889	-0.0021831	-0.00221597	-0.00224812	-0.00227903	-0.00230847	-0.00233691	-0.0023634	-0.00238912	-0.00241295	-0.00243604	-0.00245773	-0.00247844	-0.00249831	-0.00251678	-0.00253464	-0.00255069	-0.00256583	-0.00257897	-0.00259056	-0.00260024
13	0.00243637	0.0024524	0.00246891	0.00248624	0.0025035	0.00252236	0.00254076	0.00256069	0.0025801	0.00260016	0.00261991	0.00263916	0.00265836	0.00267621	0.00269419	0.00271066	0.00272726	0.00274288	0.0027585	0.00277399	0.00278929	0.00280518	0.00282068	0.00283696	0.00285267	0.00286879	0.00288418	0.00289921	0.00291342	0.00292649	0.00293877	0.00294941	0.00295943	0.00296784	0.00297585	0.00298272	0.00298933	0.00299548	0.00300127	0.00300717	0.00301234	0.00301779	0.00302201	0.00302611	0.00302869	0.00303032	0.00303049	0.00302886	0.00302619
14	-0.000383197	-0.000389029	-0.000394036	-0.000398828	-0.000402442	-0.000405824	-0.000408096	-0.000410238	-0.000411753	-0.000413234	-0.000414815	-0.000416318	-0.00041859	-0.000420606	-0.00042368	-0.000426352	-0.000429805	-0.000432951	-0.000436127	-0.000439372	-0.000441799	-0.000444751	-0.000446436	-0.000448855	-0.00045029	-0.000452211	-0.000454088	-0.000455849	-0.000458663	-0.000460791	-0.000464567	-0.000467549	-0.00047185	-0.000475854	-0.000480046	-0.000484756	-0.00048836	-0.00049306	-0.000495998	-0.00049992	-0.00050251	-0.000505273	-0.000507993	-0.000509865	-0.000513043	-0.000514822	-0.000518438	-0.000520978	-0.000524668
15	-0.000883341	-0.000868381	-0.000853647	-0.000838152	-0.000822857	-0.000807138	-0.00079142	-0.000775822	-0.000760002	-0.000744756	-0.000729199	-0.000714324	-0.000699246	-0.000684557	-0.000669907	-0.00065514	-0.000640641	-0.000625622	-0.000610958	-0.000595727	-0.000580756	-0.000565563	-0.000550438	-0.000535632	-0.000520744	-0.000506586	-0.000492347	-0.000478888	-0.00046551	-0.000452596	-0.000439991	-0.000427384	-0.000415246	-0.000402804	-0.000390838	-0.000378624	-0.000366751	-0.000355003	-0.000343417	-0.000332401	-0.000321446	-0.000311293	-0.000301242	-0.000291874	-0.000282765	-0.000273971	-0.000265612	-0.000257216	-0.000249352
16	-0.00481164	-0.00480828	-0.00480497	-0.00480125	-0.00479758	-0.00479407	-0.00479051	-0.00478756	-0.00478445	-0.00478197	-0.00477933	-0.00477691	-0.00477444	-0.00477163	-0.00476893	-0.00476556	-0.00476242	-0.00475876	-0.00475534	-0.00475196	-0.00474874	-0.00474622	-0.00474375	-0.0047423	-0.00474088	-0.00474026	-0.00473974	-0.0047394	-0.00473928	-0.00473868	-0.00473839	-0.00473737	-0.00473665	-0.0047355	-0.00473457	-0.00473388	-0.00473327	-0.00473355	-0.00473382	-0.00473515	-0.00473646	-0.00473845	-0.00474048	-0.00474242	-0.00474449	-0.00474581	-0.00474731	-0.00474786	-0.00474855
17	-0.00150021	-0.0014798	-0.00145977	-0.00143946	-0.00141957	-0.00139925	-0.00137921	-0.00135888	-0.00133858	-0.00131832	-0.00129789	-0.00127783	-0.00125751	-0.00123767	-0.00121767	-0.00119802	-0.00117838	-0.00115883	-0.00113951	-0.00112006	-0.00110099	-0.00108181	-0.00106303	-0.00104433	-0.00102598	-0.00100793	-0.000990103	-0.000972694	-0.000955367	-0.000938389	-0.000921394	-0.000904574	-0.000887748	-0.00087098	-0.000854326	-0.000837783	-0.000821559	-0.000805662	-0.000790293	-0.000775477	-0.000761297	-0.000747735	-0.000734755	-0.000722223	-0.000710074	-0.000698068	-0.000686198	-0.000674247	-0.00066227
18	0.000601301	0.000567894	0.000534615	0.000501227	0.00046815	0.000435056	0.000402324	0.000369759	0.000337472	0.000305547	0.000273756	0.000242428	0.000211139	0.000180267	0.000149471	0.000118942	8.86639e-05	5.85133e-05	2.88384e-05	-7.08709e-07	-2.96157e-05	-5.82154e-05	-8.61496e-05	-0.000113491	-0.000140269	-0.000166218	-0.000191744	-0.000216389	-0.000240675	-0.000264238	-0.000287362	-0.000310028	-0.000332064	-0.00035382	-0.00037475	-0.000395358	-0.000415049	-0.000434148	-0.000452395	-0.000469696	-0.000486313	-0.000501755	-0.000516662	-0.000530434	-0.000543691	-0.000556101	-0.000567862	-0.00057914	-0.000589554
19	0.00189555	0.00189891	0.00190247	0.00190581	0.00190868	0.00191157	0.00191337	0.00191523	0.00191576	0.00191616	0.00191553	0.00191448	0.00191304	0.00191092	0.00190907	0.00190643	0.00190439	0.00190168	0.00189937	0.00189669	0.00189385	0.00189096	0.00188727	0.00188376	0.00187908	0.00187455	0.00186897	0.00186327	0.00185705	0.00185034	0.00184374	0.00183637	0.00182951	0.00182185	0.00181466	0.00180691	0.00179919	0.00179131	0.00178283	0.00177454	0.0017652	0.00175612	0.00174593	0.00173576	0.00172485	0.00171349	0.00170198	0.0016896	0.00167751
20	0.00926257	0.00901239	0.00876096	0.00850871	0.0082543	0.00799786	0.00773842	0.00747573	0.00721001	0.00694085	0.00666963	0.00639613	0.00612198	0.00584748	0.00557344	0.00530062	0.00502852	0.00475801	0.00448771	0.00421811	0.00394803	0.00367732	0.00340595	0.00313326	0.00286052	0.00258706	0.0023147	0.00204328	0.00177401	0.00150748	0.00124354	0.000983271	0.000725357	0.000470772	0.000218021	-3.25732e-05	-0.00028158	-0.000529465	-0.000775397	-0.00102027	-0.00126233	-0.00150225	-0.00173846	-0.00197092	-0.00219918	-0.00242245	-0.00264161	-0.00285553	-0.00306579
21	0.00625708	0.0062848	0.00631078	0.00633596	0.00635998	0.00638272	0.00640465	0.00642465	0.00644377	0.00646048	0.00647583	0.00648876	0.00649972	0.00650871	0.00651533	0.0065206	0.0065235	0.0065255	0.00652547	0.00652451	0.00652199	0.00651804	0.00651288	0.00650557	0.00649709	0.006486	0.00647346	0.00645835	0.00644138	0.00642236	0.00640118	0.00637865	0.00635389	0.00632825	0.00630059	0.00627202	0.00624179	0.00621017	0.00617724	0.0061423	0.00610625	0.00606786	0.00602833	0.00598663	0.00594359	0.00589896	0.00585277	0.00580564	0.00575683
22	0.00640437	0.00645102	0.00649661	0.00654011	0.00657996	0.00661819	0.00665119	0.00668276	0.00670945	0.00673459	0.00675686	0.00677733	0.00679743	0.00681556	0.00683491	0.00685236	0.00687091	0.00688786	0.00690434	0.00691956	0.00693235	0.00694409	0.00695228	0.00695945	0.00696339	0.00696626	0.00696742	0.00696757	0.00696777	0.00696717	0.00696769	0.00696772	0.00696877	0.00696956	0.0069704	0.00697099	0.00697055	0.00696966	0.00696726	0.00696421	0.00695999	0.00695517	0.00695002	0.00694466	0.00693975	0.00693522	0.00693144	0.0069285	0.00692611
23	0.00603795	0.00597963	0.0059191	0.00585697	0.00579267	0.00572734	0.00566007	0.00559179	0.00552188	0.00545049	0.00537769	0.00530276	0.00522641	0.00514752	0.00506693	0.00498386	0.00489872	0.00481157	0.00472214	0.0046313	0.00453831	0.00444432	0.00434863	0.004252	0.00415428	0.00405536	0.00395579	0.00385471	0.003753	0.00364965	0.0035453	0.00343945	0.0033321	0.00322358	0.00311327	0.00300217	0.00288946	0.00277621	0.00266201	0.00254735	0.00243256	0.0023173	0.0022025	0.00208724	0.00197248	0.00185737	0.0017423	0.00162705	0.00151121
24	-0.00211426	-0.00212841	-0.00214391	-0.00215867	-0.0021744	-0.00219053	-0.00220738	-0.00222623	-0.00224579	-0.00226834	-0.00229177	-0.00231789	-0.00234506	-0.00237345	-0.00240293	-0.00243189	-0.00246176	-0.00249015	-0.00251912	-0.00254699	-0.00257511	-0.00260349	-0.00263193	-0.00266208	-0.00269229	-0.00272473	-0.00275733	-0.00279139	-0.00282569	-0.00285984	-0.00289414	-0.00292681	-0.00295941	-0.00298987	-0.00302	-0.00304869	-0.00307683	-0.00310489	-0.00313232	-0.00316074	-0.00318855	-0.00321743	-0.0032457	-0.00327404	-0.00330172	-0.003328	-0.00335343	-0.00337642	-0.00339835
25	0.00382824	0.00386248	0.00389891	0.00393601	0.00397531	0.00401517	0.00405654	0.00409863	0.00414124	0.00418492	0.0042284	0.00427327	0.00431792	0.004364	0.00441051	0.00445814	0.00450705	0.00455656	0.00460786	0.0046593	0.00471238	0.00476546	0.00481946	0.0048737	0.00492798	0.00498296	0.00503745	0.00509299	0.0051481	0.00520423	0.00526045	0.00531722	0.00537465	0.00543195	0.00549011	0.0055476	0.00560563	0.00566287	0.00571999	0.00577662	0.00583253	0.00588843	0.00594338	0.00599862	0.00605309	0.00610773	0.00616197	0.00621584	0.00626952
26	-0.00283642	-0.00284834	-0.00285968	-0.00287001	-0.00288013	-0.00288911	-0.00289793	-0.00290582	-0.00291323	-0.00292014	-0.00292611	-0.00293196	-0.00293658	-0.00294112	-0.00294458	-0.00294763	-0.00295007	-0.00295161	-0.00295303	-0.00295321	-0.00295346	-0.00295251	-0.00295134	-0.00294943	-0.00294673	-0.00294385	-0.00293973	-0.00293575	-0.0029305	-0.00292527	-0.00291923	-0.00291272	-0.00290604	-0.00289836	-0.00289092	-0.00288225	-0.00287374	-0.0028642	-0.0028543	-0.00284391	-0.00283253	-0.00282118	-0.00280857	-0.00279618	-0.00278276	-0.00276933	-0.00275549	-0.00274116	-0.00272701
27	-0.00251797	-0.00239292	-0.00226681	-0.00213776	-0.00200636	-0.00187326	-0.0017364	-0.00159877	-0.00145685	-0.00131431	-0.00116831	-0.00102107	-0.000872221	-0.000721164	-0.000570402	-0.000416802	-0.000264342	-0.000109231	4.54163e-05	0.000201724	0.000359283	0.000517195	0.000677965	0.000838133	0.00100156	0.00116421	0.00132894	0.00149349	0.00165794	0.00182309	0.00198623	0.0021506	0.00231234	0.00247514	0.00263624	0.00279756	0.00295895	0.00311947	0.00328147	0.0034418	0.00360369	0.0037637	0.00392395	0.00408263	0.00423961	0.00439554	0.00454828	0.00470031	0.00484889
28	-0.00478114	-0.00474466	-0.00470773	-0.00466942	-0.00463054	-0.00459162	-0.00455185	-0.00451284	-0.00447271	-0.00443314	-0.00439238	-0.00435118	-0.00430902	-0.00426532	-0.00422109	-0.0041749	-0.00412863	-0.00408099	-0.00403352	-0.00398587	-0.00393838	-0.00389175	-0.00384501	-0.0037994	-0.00375332	-0.00370775	-0.00366151	-0.00361474	-0.00356739	-0.00351882	-0.00347004	-0.00342018	-0.00337059	-0.0033208	-0.00327164	-0.00322331	-0.0031757	-0.00312941	-0.00308361	-0.00303879	-0.00299407	-0.00294947	-0.00290459	-0.00285908	-0.0028132	-0.00276659	-0.00271984	-0.00267298	-0.00262646
29	0.00375521	0.00377341	0.00379067	0.00380565	0.00381915	0.00383062	0.00383998	0.00384776	0.00385302	0.00385709	0.00385867	0.00385917	0.00385764	0.00385478	0.00385048	0.00384439	0.00383729	0.00382795	0.00381764	0.00380495	0.00379093	0.00377477	0.00375676	0.0037371	0.00371519	0.00369215	0.0036668	0.00364055	0.00361229	0.00358298	0.00355216	0.00351983	0.00348645	0.00345106	0.0034148	0.00337629	0.00333674	0.00329512	0.0032521	0.00320752	0.00316117	0.00311386	0.00306464	0.00301485	0.00296331	0.0029112	0.00285774	0.00280333	0.00274805
30	0.00517115	0.00525268	0.00533014	0.00540362	0.00547282	0.00553806	0.00559934	0.00565694	0.00571121	0.00576209	0.0058101	0.00585486	0.00589667	0.00593505	0.00596989	0.00600089	0.0060275	0.00604983	0.00606719	0.00608001	0.00608787	0.00609123	0.00609021	0.00608499	0.00607618	0.00606354	0.00604783	0.00602851	0.00600606	0.00597999	0.0059502	0.00591657	0.00587847	0.00583625	0.00578915	0.00573776	0.00568165	0.00562133	0.00555693	0.0054886	0.00541698	0.00534179	0.0052638	0.00518253	0.00509847	0.00501124	0.00492085	0.00482727	0.00473006
31	0.00266308	0.00270014	0.00273604	0.00277139	0.002806	0.00283996	0.00287345	0.00290592	0.00293782	0.0029683	0.00299774	0.00302555	0.00305176	0.00307644	0.00309919	0.00312071	0.00314041	0.00315917	0.00317662	0.00319321	0.00320905	0.00322385	0.00323818	0.00325117	0.00326348	0.00327423	0.00328373	0.00329168	0.00329781	0.00330259	0.00330534	0.003307	0.0033069	0.00330586	0.00330366	0.00330047	0.00329668	0.0032917	0.00328632	0.00327957	0.00327216	0.00326337	0.00325337	0.00324219	0.00322932	0.00321553	0.00319997	0.00318364	0.00316589
[truncated: 928 more columns]

## Sheet: guided distractor
id	-0.5	-0.499	-0.498	-0.497	-0.496	-0.49499	-0.49399	-0.49299	-0.49199	-0.49099	-0.48999	-0.48899	-0.48799	-0.48699	-0.48599	-0.48498	-0.48398	-0.48298	-0.48198	-0.48098	-0.47998	-0.47898	-0.47798	-0.47698	-0.47598	-0.47497	-0.47397	-0.47297	-0.47197	-0.47097	-0.46997	-0.46897	-0.46797	-0.46697	-0.46597	-0.46496	-0.46396	-0.46296	-0.46196	-0.46096	-0.45996	-0.45896	-0.45796	-0.45696	-0.45595	-0.45495	-0.45395	-0.45295	-0.45195
1	0.00549489	0.00547632	0.00545714	0.00543744	0.00541707	0.00539549	0.00537373	0.00535107	0.00532901	0.00530704	0.00528619	0.00526632	0.00524745	0.00522968	0.00521212	0.00519482	0.00517663	0.00515747	0.00513657	0.00511383	0.00508918	0.00506271	0.00503489	0.00500606	0.00497678	0.0049474	0.00491822	0.00488923	0.00486037	0.00483109	0.00480111	0.00476951	0.00473608	0.00470003	0.00466128	0.00461975	0.00457541	0.00452903	0.00448047	0.00443097	0.00438025	0.00432922	0.00427764	0.00422543	0.00417261	0.00411806	0.00406215	0.00400331	0.00394214
2	0.00520601	0.00518796	0.00517108	0.00515369	0.00513674	0.00512016	0.00510302	0.00508681	0.00506941	0.00505281	0.00503508	0.00501746	0.0049994	0.00498065	0.00496229	0.00494289	0.00492441	0.00490524	0.00488696	0.00486885	0.00485117	0.00483446	0.00481761	0.00480197	0.00478587	0.00477048	0.00475464	0.00473863	0.00472242	0.00470529	0.00468827	0.00467024	0.00465253	0.00463438	0.00461661	0.00459929	0.00458228	0.00456633	0.00455052	0.00453571	0.00452083	0.0045062	0.00449127	0.00447563	0.00445946	0.00444198	0.00442388	0.00440457	0.00438477
3	-0.00471597	-0.00468955	-0.00466193	-0.00463302	-0.00460382	-0.00457393	-0.00454443	-0.00451477	-0.00448552	-0.00445624	-0.00442668	-0.00439675	-0.00436556	-0.00433345	-0.00429942	-0.00426411	-0.00422695	-0.0041886	-0.00414922	-0.0041091	-0.00406903	-0.00402875	-0.00398924	-0.00394978	-0.00391102	-0.00387215	-0.00383317	-0.00379366	-0.003753	-0.00371143	-0.00366809	-0.00362379	-0.00357787	-0.00353131	-0.00348397	-0.00343646	-0.00338923	-0.00334213	-0.00329597	-0.00324992	-0.00320472	-0.00315932	-0.00311403	-0.00306819	-0.00302154	-0.00297417	-0.00292541	-0.00287609	-0.00282543
4	-0.00380947	-0.00385934	-0.00390886	-0.00395748	-0.00400564	-0.00405302	-0.00409987	-0.0041462	-0.00419199	-0.00423749	-0.00428245	-0.00432714	-0.00437121	-0.00441482	-0.00445764	-0.00449966	-0.00454064	-0.00458047	-0.00461906	-0.00465625	-0.00469212	-0.00472651	-0.00475966	-0.0047914	-0.00482201	-0.00485133	-0.00487957	-0.00490659	-0.00493239	-0.00495693	-0.0049799	-0.00500143	-0.005021	-0.00503886	-0.00505449	-0.00506814	-0.00507957	-0.00508879	-0.00509603	-0.00510099	-0.00510424	-0.00510526	-0.00510465	-0.00510192	-0.00509731	-0.00509063	-0.00508158	-0.00507039	-0.00505632
5	-0.000824211	-0.000759313	-0.000694818	-0.000632658	-0.000570794	-0.00051169	-0.000453305	-0.000397218	-0.000342592	-0.000289197	-0.000237926	-0.000186873	-0.000138173	-8.9369e-05	-4.26265e-05	3.61878e-06	4.841e-05	9.15065e-05	0.000133691	0.000173072	0.000211693	0.000247135	0.000281499	0.000313241	0.000343318	0.000371915	0.000398333	0.000424314	0.000447955	0.000471489	0.000492933	0.000513719	0.0005329	0.000550349	0.00056663	0.000580229	0.000592824	0.000602467	0.000610959	0.000617043	0.000621649	0.000624861	0.000626305	0.000627253	0.00062635	0.000625251	0.000622453	0.000619071	0.000614281
6	-0.00336335	-0.00334885	-0.00333326	-0.00331765	-0.00330144	-0.00328483	-0.00326821	-0.00325076	-0.00323362	-0.00321545	-0.00319735	-0.0031784	-0.00315886	-0.00313888	-0.00311768	-0.00309637	-0.00307365	-0.00305085	-0.00302707	-0.00300291	-0.00297853	-0.00295337	-0.00292857	-0.00290278	-0.00287735	-0.00285105	-0.00282451	-0.00279749	-0.00276941	-0.00274123	-0.00271153	-0.00268182	-0.00265083	-0.00261958	-0.00258787	-0.00255548	-0.00252349	-0.00249057	-0.00245837	-0.00242537	-0.00239264	-0.00235955	-0.00232583	-0.00229223	-0.00225725	-0.00222258	-0.00218649	-0.00215046	-0.00211376
7	0.000672546	0.000719491	0.000766471	0.000812923	0.000859509	0.000906225	0.00095302	0.00100045	0.00104778	0.00109575	0.00114341	0.00119118	0.00123854	0.00128528	0.00133166	0.00137696	0.00142204	0.00146616	0.00151018	0.00155382	0.0015974	0.00164126	0.00168495	0.00172921	0.00177314	0.00181735	0.00186109	0.00190442	0.00194723	0.00198902	0.00203033	0.00207043	0.00211015	0.00214901	0.00218756	0.00222586	0.00226384	0.00230204	0.00233983	0.00237785	0.00241535	0.00245261	0.00248929	0.00252512	0.00256033	0.00259431	0.00262768	0.0026599	0.00269151
8	0.00175114	0.00180641	0.00186071	0.00191406	0.0019666	0.00201804	0.00206891	0.00211882	0.00216829	0.00221709	0.0022654	0.00231325	0.00236043	0.00240714	0.002453	0.0024982	0.00254248	0.00258591	0.00262849	0.00267016	0.00271115	0.00275134	0.00279098	0.00283	0.00286844	0.00290634	0.00294353	0.00298006	0.00301574	0.00305052	0.0030844	0.00311725	0.00314927	0.00318035	0.00321075	0.00324052	0.00326972	0.0032986	0.00332691	0.00335496	0.00338234	0.00340921	0.00343526	0.00346036	0.00348459	0.00350752	0.00352963	0.00355047	0.00357063
9	0.000129569	0.000124567	0.000119932	0.000114623	0.000109262	0.000103481	9.72015e-05	9.09157e-05	8.39505e-05	7.7243e-05	7.00403e-05	6.30247e-05	5.59037e-05	4.86237e-05	4.15339e-05	3.39096e-05	2.64481e-05	1.83051e-05	9.98638e-06	1.14937e-06	-8.28602e-06	-1.79083e-05	-2.83366e-05	-3.87107e-05	-4.97363e-05	-6.0747e-05	-7.19995e-05	-8.35373e-05	-9.49444e-05	-0.000106981	-0.00011882	-0.000131424	-0.000144139	-0.000157431	-0.000171318	-0.000185393	-0.000200394	-0.000215271	-0.000231015	-0.000246632	-0.000262686	-0.000278949	-0.000295128	-0.000311973	-0.000328465	-0.000345885	-0.000363129	-0.000381163	-0.000399537
10	0.00103565	0.00108945	0.0011433	0.0011968	0.00125087	0.00130412	0.00135811	0.00141135	0.00146506	0.00151856	0.00157202	0.00162594	0.0016794	0.00173367	0.00178742	0.00184184	0.001896	0.00195027	0.00200467	0.00205857	0.00211281	0.00216624	0.00221992	0.00227295	0.0023259	0.00237868	0.0024311	0.00248382	0.00253613	0.00258891	0.00264147	0.00269431	0.00274717	0.00279991	0.00285274	0.00290505	0.00295731	0.00300887	0.00306007	0.00311069	0.00316071	0.00321042	0.00325955	0.0033086	0.00335734	0.00340608	0.00345482	0.00350344	0.00355217
11	-0.00692261	-0.00695392	-0.00698461	-0.00701311	-0.00704039	-0.00706582	-0.00708911	-0.00711087	-0.00712978	-0.00714726	-0.00716177	-0.00717464	-0.00718506	-0.00719344	-0.00720016	-0.0072045	-0.00720775	-0.00720851	-0.00720817	-0.0072055	-0.00720114	-0.00719476	-0.00718583	-0.00717513	-0.00716129	-0.00714568	-0.00712694	-0.00710621	-0.00708298	-0.00705742	-0.00703022	-0.00700048	-0.00696968	-0.00693638	-0.00690195	-0.0068653	-0.00682682	-0.00678648	-0.00674341	-0.0066987	-0.00665074	-0.00660109	-0.00654841	-0.00649374	-0.00643694	-0.00637781	-0.00631757	-0.00625489	-0.00619163
12	0.00149026	0.00141459	0.00133906	0.00126128	0.00118343	0.00110413	0.00102407	0.000943641	0.000861725	0.000780184	0.000696837	0.000613913	0.000529464	0.000444874	0.00035953	0.000273318	0.000187268	9.99855e-05	1.35237e-05	-7.39046e-05	-0.000160365	-0.000247027	-0.00033308	-0.000418492	-0.0005039	-0.000588181	-0.00067294	-0.000756615	-0.000840819	-0.000924347	-0.00100794	-0.00109127	-0.00117386	-0.0012563	-0.00133723	-0.00141772	-0.00149629	-0.00157395	-0.0016498	-0.00172431	-0.00179755	-0.00186926	-0.0019403	-0.00200985	-0.00207904	-0.00214685	-0.0022141	-0.00227999	-0.00234468
13	0.000680897	0.000642809	0.000603571	0.00056485	0.000525407	0.00048589	0.00044617	0.000405556	0.000365049	0.000323105	0.000281221	0.000237957	0.000194428	0.000150145	0.000105245	6.04286e-05	1.48751e-05	-3.00119e-05	-7.5431e-05	-0.000120139	-0.000164974	-0.000209555	-0.000253899	-0.000298612	-0.000342956	-0.000388047	-0.000432896	-0.000478392	-0.000523884	-0.000569513	-0.000615278	-0.000660565	-0.000705917	-0.000750413	-0.000794725	-0.000838214	-0.000881246	-0.000923804	-0.000965765	-0.00100763	-0.00104894	-0.00109029	-0.00113119	-0.00117195	-0.00121232	-0.00125214	-0.00129152	-0.00132996	-0.00136781
14	-0.00444797	-0.00441819	-0.0043869	-0.004354	-0.00431962	-0.00428369	-0.00424645	-0.0042079	-0.00416828	-0.00412766	-0.00408612	-0.00404377	-0.00400048	-0.0039563	-0.00391099	-0.00386451	-0.00381664	-0.00376731	-0.00371649	-0.00366414	-0.00361044	-0.00355546	-0.00349952	-0.00344277	-0.00338546	-0.00332775	-0.0032697	-0.00321135	-0.00315256	-0.00309325	-0.00303317	-0.00297217	-0.00291011	-0.00284689	-0.00278258	-0.00271727	-0.00265118	-0.0025846	-0.00251779	-0.00245105	-0.00238455	-0.00231842	-0.00225267	-0.00218716	-0.0021218	-0.00205625	-0.00199046	-0.00192412	-0.00185727
15	-0.00176845	-0.00174037	-0.00171291	-0.00168553	-0.00165816	-0.00163126	-0.00160366	-0.00157661	-0.00154853	-0.00152067	-0.00149205	-0.00146312	-0.00143417	-0.00140449	-0.00137555	-0.00134592	-0.00131738	-0.00128865	-0.00126073	-0.00123338	-0.00120615	-0.00118005	-0.00115343	-0.00112794	-0.00110176	-0.00107617	-0.0010503	-0.00102421	-0.000998623	-0.000972275	-0.000947056	-0.000921179	-0.000896552	-0.000872003	-0.000848267	-0.00082558	-0.000803031	-0.000782169	-0.000760993	-0.000741424	-0.000721629	-0.000702687	-0.0006841	-0.000665402	-0.000647765	-0.000629449	-0.000612575	-0.000595221	-0.000579137
16	-0.000722215	-0.000739992	-0.000756725	-0.000773057	-0.000788838	-0.000803731	-0.000818477	-0.000832009	-0.000845504	-0.000857817	-0.000869889	-0.000881158	-0.000891831	-0.000902209	-0.000911705	-0.00092126	-0.000929872	-0.000938552	-0.000946461	-0.000954116	-0.000961292	-0.000967771	-0.000974029	-0.000979307	-0.000984477	-0.000988723	-0.000992827	-0.000996377	-0.000999659	-0.00100286	-0.00100568	-0.00100873	-0.00101134	-0.00101419	-0.00101664	-0.00101904	-0.00102113	-0.00102281	-0.00102432	-0.0010252	-0.00102603	-0.00102631	-0.00102663	-0.00102673	-0.00102688	-0.0010272	-0.00102755	-0.00102828	-0.00102898
17	0.00477127	0.00474836	0.00472505	0.00470184	0.00467909	0.00465624	0.00463399	0.00461097	0.00458793	0.0045634	0.00453785	0.00451061	0.0044816	0.00445144	0.0044195	0.00438741	0.00435431	0.00432197	0.00428974	0.00425851	0.00422827	0.00419843	0.00416975	0.00414045	0.00411168	0.00408154	0.00405095	0.00401905	0.00398597	0.00395251	0.00391787	0.00388409	0.00384994	0.00381748	0.00378578	0.00375572	0.00372728	0.0036996	0.00367366	0.00364738	0.00362216	0.003596	0.0035699	0.0035432	0.00351586	0.003489	0.00346156	0.00343579	0.00341026
18	0.00317179	0.00314557	0.00311786	0.00309039	0.00306192	0.0030327	0.00300311	0.00297194	0.00294093	0.00290817	0.00287576	0.00284217	0.00280872	0.00277503	0.00274101	0.00270747	0.00267308	0.00263933	0.00260441	0.00256969	0.00253389	0.00249764	0.00246079	0.00242305	0.00238543	0.00234695	0.00230918	0.002271	0.00223373	0.00219658	0.00216002	0.0021239	0.00208769	0.00205191	0.00201535	0.001979	0.0019416	0.00190422	0.00186614	0.00182804	0.0017901	0.00175227	0.00171551	0.00167903	0.00164411	0.00160953	0.0015763	0.00154336	0.00151098
19	0.00451033	0.00449401	0.00447624	0.004457	0.00443636	0.00441428	0.00439071	0.00436558	0.00433882	0.00431028	0.00428002	0.00424776	0.00421379	0.00417774	0.00414006	0.00410051	0.00405939	0.00401682	0.00397271	0.00392762	0.00388098	0.00383359	0.0037847	0.00373491	0.00368378	0.00363126	0.00357761	0.00352207	0.00346557	0.00340698	0.00334745	0.00328615	0.00322376	0.00316034	0.00309563	0.00303067	0.00296433	0.00289815	0.00283077	0.00276334	0.0026951	0.00262614	0.00255684	0.00248606	0.00241524	0.00234261	0.00226989	0.00219575	0.00212116
20	0.00108523	0.00109185	0.00109576	0.00109761	0.0010971	0.00109456	0.00108969	0.00108234	0.00107239	0.00105928	0.00104313	0.0010233	0.00100009	0.000973123	0.000942756	0.000909105	0.000872391	0.000833172	0.000791451	0.000747933	0.000702428	0.000655423	0.00060667	0.000556201	0.000503876	0.000449294	0.000392529	0.000333015	0.000271022	0.000206189	0.000138856	6.91174e-05	-2.76332e-06	-7.62509e-05	-0.000151246	-0.000227038	-0.000303672	-0.000380623	-0.000457974	-0.000535636	-0.000613616	-0.000692246	-0.000771407	-0.00085159	-0.000932585	-0.00101469	-0.0010977	-0.00118147	-0.00126587
21	-0.00142114	-0.00142911	-0.00143706	-0.00144447	-0.0014516	-0.00145848	-0.0014648	-0.00147114	-0.00147681	-0.00148258	-0.0014878	-0.00149292	-0.00149779	-0.00150223	-0.0015067	-0.0015105	-0.00151443	-0.00151771	-0.00152095	-0.00152384	-0.00152639	-0.00152896	-0.00153093	-0.00153314	-0.00153475	-0.00153649	-0.00153789	-0.0015391	-0.00154036	-0.00154109	-0.00154215	-0.00154262	-0.00154339	-0.00154384	-0.0015443	-0.00154488	-0.0015451	-0.00154576	-0.00154589	-0.00154643	-0.0015466	-0.00154685	-0.00154715	-0.00154711	-0.00154753	-0.00154746	-0.00154802	-0.00154831	-0.00154902
22	-0.00325439	-0.0033341	-0.00341265	-0.00348902	-0.00356545	-0.00363893	-0.00371291	-0.0037841	-0.00385517	-0.00392442	-0.0039922	-0.00405935	-0.00412366	-0.00418799	-0.00424887	-0.00430945	-0.004367	-0.00442315	-0.00447746	-0.0045291	-0.00458017	-0.00462791	-0.00467568	-0.00472047	-0.00476489	-0.00480744	-0.00484848	-0.00488883	-0.00492646	-0.00496393	-0.00499811	-0.0050317	-0.00506236	-0.00509135	-0.00511845	-0.00514287	-0.00516652	-0.00518716	-0.00520759	-0.00522555	-0.00524304	-0.0052591	-0.00527383	-0.00528802	-0.00529996	-0.00531157	-0.00532051	-0.00532859	-0.00533429
23	-0.00442035	-0.00443335	-0.00444599	-0.00445831	-0.00447057	-0.00448277	-0.00449508	-0.00450745	-0.00451992	-0.00453234	-0.00454463	-0.00455662	-0.00456819	-0.00457921	-0.00458963	-0.00459945	-0.00460865	-0.00461744	-0.00462579	-0.00463401	-0.00464206	-0.00465016	-0.0046583	-0.00466645	-0.00467467	-0.00468266	-0.00469059	-0.00469801	-0.00470514	-0.00471166	-0.00471768	-0.00472325	-0.00472825	-0.00473309	-0.00473747	-0.00474195	-0.00474617	-0.00475051	-0.00475481	-0.00475901	-0.0047633	-0.00476717	-0.0047711	-0.00477443	-0.00477767	-0.0047804	-0.00478284	-0.00478509	-0.00478691
24	-0.0045552	-0.00455525	-0.00455582	-0.00455734	-0.00455932	-0.00456096	-0.00456321	-0.00456459	-0.00456682	-0.00456875	-0.00457168	-0.00457559	-0.00458045	-0.00458737	-0.00459502	-0.00460491	-0.00461527	-0.00462702	-0.00463917	-0.0046514	-0.0046642	-0.00467624	-0.00468915	-0.00470149	-0.00471494	-0.00472887	-0.00474393	-0.00476072	-0.00477838	-0.00479834	-0.00481884	-0.00484118	-0.00486386	-0.00488722	-0.00491099	-0.00493437	-0.00495846	-0.00498189	-0.00500637	-0.00503088	-0.0050566	-0.00508349	-0.00511146	-0.00514142	-0.00517212	-0.00520479	-0.00523784	-0.00527202	-0.00530644
25	0.00125363	0.00124937	0.00124433	0.00123797	0.00123028	0.00122103	0.00121003	0.00119756	0.0011833	0.00116795	0.00115121	0.00113382	0.00111564	0.00109703	0.00107811	0.00105862	0.0010389	0.00101821	0.000996968	0.000974335	0.000950623	0.000925398	0.000898683	0.000870736	0.00084125	0.000811071	0.000779703	0.000748126	0.000715919	0.000683647	0.000651215	0.000618449	0.000585677	0.000552078	0.000518269	0.000483253	0.000447627	0.000410796	0.000373015	0.000334448	0.000294858	0.000255093	0.00021454	0.000174273	0.000133641	9.33577e-05	5.3113e-05	1.28788e-05	-2.71099e-05
26	0.000571267	0.000558038	0.00054548	0.000532931	0.000520692	0.000508187	0.000495388	0.000482141	0.000468069	0.000453573	0.000438083	0.000422391	0.000406005	0.000389707	0.000373339	0.000357241	0.000341705	0.000326401	0.000311965	0.000297533	0.000283783	0.000269761	0.000255842	0.000241509	0.000226612	0.000211393	0.000195219	0.000179009	0.000161953	0.000145185	0.000128144	0.000111577	9.54981e-05	7.98477e-05	6.52531e-05	5.08579e-05	3.76167e-05	2.43214e-05	1.17697e-05	-9.39799e-07	-1.35942e-05	-2.62809e-05	-3.95059e-05	-5.24622e-05	-6.61276e-05	-7.92038e-05	-9.2629e-05	-0.00010529	-0.000117574
27	-5.11812e-05	1.81229e-05	8.8387e-05	0.000158731	0.000230836	0.000302738	0.000376438	0.000449886	0.000524279	0.000598688	0.000672702	0.000747179	0.000820151	0.00089393	0.000965968	0.00103878	0.00111065	0.00118285	0.0012555	0.0013278	0.00140176	0.00147483	0.00154982	0.00162382	0.00169886	0.00177329	0.00184714	0.00192099	0.00199279	0.00206498	0.00213455	0.00220443	0.00227228	0.00233982	0.00240665	0.00247234	0.00253858	0.00260302	0.00266844	0.00273188	0.00279562	0.00285769	0.00291864	0.00297847	0.00303572	0.00309225	0.00314542	0.00319785	0.00324712
28	0.00360918	0.00365359	0.00369785	0.00374096	0.00378377	0.00382554	0.0038667	0.00390718	0.00394674	0.00398601	0.00402415	0.00406221	0.00409908	0.00413572	0.00417127	0.0042061	0.00424007	0.0042727	0.00430474	0.00433505	0.00436496	0.00439322	0.00442107	0.0044478	0.00447386	0.00449951	0.00452404	0.0045486	0.00457161	0.00459453	0.00461571	0.00463611	0.00465497	0.00467217	0.00468833	0.00470224	0.00471568	0.00472694	0.00473799	0.00474758	0.0047567	0.00476529	0.00477275	0.00478024	0.00478586	0.00479138	0.00479462	0.00479697	0.00479725
29	0.000137542	0.000207743	0.000277958	0.000348804	0.000419642	0.000490818	0.000562006	0.000632942	0.000703854	0.000773976	0.000843909	0.000912894	0.00098142	0.0010493	0.00111647	0.00118349	0.00124975	0.00131619	0.00138201	0.00144785	0.00151333	0.00157824	0.0016429	0.00170628	0.00176922	0.00183052	0.00189088	0.00194976	0.00200717	0.00206367	0.00211846	0.00217287	0.0022258	0.00227844	0.00233016	0.00238114	0.00243168	0.00248075	0.00252941	0.00257601	0.00262168	0.00266521	0.00270697	0.00274703	0.00278467	0.00282125	0.00285536	0.00288879	0.00292035
30	-0.002031	-0.00202487	-0.00201877	-0.0020127	-0.00200655	-0.00200087	-0.00199491	-0.00198948	-0.00198362	-0.00197797	-0.00197186	-0.00196544	-0.00195872	-0.00195126	-0.00194377	-0.00193545	-0.00192735	-0.00191876	-0.00191048	-0.0019023	-0.00189434	-0.00188702	-0.0018797	-0.00187323	-0.00186657	-0.00186051	-0.00185423	-0.001848	-0.00184171	-0.00183496	-0.00182843	-0.00182126	-0.00181457	-0.00180756	-0.0018011	-0.00179496	-0.00178927	-0.00178449	-0.00177997	-0.00177658	-0.00177327	-0.00177082	-0.00176842	-0.00176629	-0.00176435	-0.00176213	-0.00176033	-0.00175809	-0.00175644
31	0.00154333	0.00152367	0.00150281	0.00148083	0.00145712	0.00143242	0.00140565	0.00137778	0.00134793	0.00131675	0.00128412	0.00124997	0.00121505	0.00117863	0.00114189	0.0011039	0.00106557	0.00102636	0.000986356	0.00094574	0.000903793	0.000861291	0.000817182	0.000772382	0.000726179	0.000679097	0.000631209	0.000582369	0.000533382	0.000483578	0.00043399	0.000383877	0.00033388	0.000283653	0.000233098	0.000182464	0.000131036	7.94823e-05	2.69721e-05	-2.58233e-05	-7.93135e-05	-0.000133205	-0.000187243	-0.00024163	-0.000295638	-0.000349769	-0.000403289	-0.000456647	-0.000509539
[truncated: 928 more columns]
