# Supplementary material for: Guided visual search is associated with target boosting and distractor suppression in early visual cortex
Source: Commun Biol. 2025 Jun 11;8:912. doi: 10.1038/s42003-025-08321-3 (PMC12159186; doi:10.1038/s42003-025-08321-3)
Supplement: Supplementary file 3 — Supplementary Data [file 42003_2025_8321_MOESM3_ESM.zip › supplementary_data_fig1-3/fig1_performance_condi.xlsx]

## Sheet: data
id	RT	d	C	condi
1	0.784846	3.52045	0.199737	1
2	0.731273	3.44643	0.900578	1
3	0.895732	3.21699	0.321792	1
4	0.735942	4.05198	0.0918593	1
5	0.803894	4.00645	0.60539	1
6	1.26353	2.89273	0.668016	1
7	0.813066	4.01194	0.381839	1
8	0.836792	3.92778	0.420791	1
9	0.764609	3.85281	0.451922	1
10	0.938101	3.16014	0.795036	1
11	0.95974	2.75289	0.561485	1
12	0.772463	2.18085	0.474303	1
13	1.31121	2.81989	0.412574	1
14	0.766689	2.26013	0.980815	1
15	1.21011	2.8691	0.495736	1
16	0.707225	4.43856	0.356549	1
17	0.916614	3.7602	0.712556	1
18	0.92455	2.83508	0.678983	1
19	1.51543	1.97476	0.619376	1
20	0.966767	3.54042	0.61447	1
21	1.18882	2.75142	0.44681	1
22	0.931474	3.28762	0.477471	1
23	0.826921	1.21895	0.308768	1
24	1.15783	3.69901	0.765271	1
25	0.964478	3.26007	0.962618	1
26	1.14718	3.66307	0.549984	1
27	0.662253	2.39609	0.194899	1
28	0.841572	2.70697	0.678994	1
29	0.883111	4.39236	0.418595	1
30	0.922466	4.98334	0.123105	1
31	1.01621	3.57001	0.850415	1
1	0.666992	4.22106	0.280377	2
2	0.69193	3.87955	-0.0056471	2
3	0.860006	3.54749	0.322777	2
4	0.651132	4.45101	-0.136389	2
5	0.687011	4.52827	0.353679	2
6	1.1028	3.79839	0.482326	2
7	0.626714	4.33109	0.212782	2
8	0.742795	4.48921	0.133724	2
9	0.740004	4.18588	0.282165	2
10	0.853379	3.30516	0.292843	2
11	0.917207	3.72193	0.510888	2
12	0.826775	3.01699	0.321661	2
13	0.84658	3.93546	0.156951	2
14	0.770972	3.17967	0.359276	2
15	0.902585	4.32949	0.453068	2
16	0.623096	4.9249	-0.139878	2
17	0.794158	4.00174	0.631682	2
18	0.73962	3.48822	0.370271	2
19	1.16743	3.632	0.804815	2
20	0.9144	4.23556	-0.00689916	2
21	0.9057	4.59538	0.337727	2
22	0.819496	4.11947	0.328072	2
23	0.742287	1.41125	0.249287	2
24	0.988726	3.67681	0.198429	2
25	0.85851	3.82434	0.456396	2
26	0.982342	3.73718	0.0578133	2
27	0.605517	4.3394	0.224279	2
28	0.72583	3.56955	0.160646	2
29	0.729039	5.23559	-0.00302004	2
30	0.828581	4.05645	0.567692	2
31	1.06566	3.28785	0.746982	2
1	0.918267	2.93194	0.360387	3
2	1.03194	2.38124	0.905903	3
3	1.07682	2.80845	0.677329	3
4	0.925104	3.37442	0.420134	3
5	0.969223	4.27984	0.418123	3
6	1.45221	2.19552	0.987597	3
7	1.08803	3.21434	0.517508	3
8	0.943656	3.15311	0.361378	3
9	0.871413	2.83508	0.678983	3
10	1.09442	2.53697	0.641967	3
11	1.32999	2.89234	0.919079	3
12	0.955551	1.81192	0.927952	3
13	1.56839	1.93015	0.716801	3
14	0.804391	2.19009	1.52577	3
15	1.66259	1.13397	0.21405	3
16	0.774921	4.07545	0.551635	3
17	1.0545	2.74851	0.924739	3
18	0.97049	2.49662	0.693387	3
19	1.46254	1.50385	0.812802	3
20	1.22857	3.45923	0.900043	3
21	1.20198	2.08061	0.515905	3
22	1.12197	2.81938	0.701188	3
23	0.910641	0.613105	0.282903	3
24	1.30241	1.54818	-0.193332	3
25	1.21079	3.20897	1.01029	3
26	1.23087	3.53972	0.560217	3
27	0.708362	2.07777	0.771891	3
28	1.02875	1.74545	0.666654	3
29	0.938938	3.33881	0.695844	3
30	1.22608	3.58603	0.630182	3
31	1.30798	2.21394	0.996806	3
1	0.736465	3.64888	0.00191797	4
2	0.802429	2.61386	0.39225	4
3	0.953322	2.80726	0.286994	4
4	0.705684	4.17785	0.286182	4
5	0.852214	4.40124	0.37173	4
6	1.28204	2.89957	0.499328	4
7	0.828637	4.20788	0.277582	4
8	0.832837	3.65267	0.0038169	4
9	0.913084	4.0508	0.326224	4
10	1.03574	3.64992	0.81046	4
11	1.10678	3.13656	0.803572	4
12	0.934172	2.31483	0.802548	4
13	1.20409	2.40204	0.498159	4
14	0.78665	2.30762	0.967467	4
15	1.30778	2.16083	0.288775	4
16	0.746844	4.3593	0.428965	4
17	1.01981	3.68178	0.489188	4
18	0.9024	2.51634	0.28493	4
19	1.29084	1.69042	0.724405	4
20	1.19652	3.39038	0.686332	4
21	1.09506	2.68792	0.157127	4
22	1.02425	2.92669	0.363011	4
23	0.922689	0.724976	0.18915	4
24	1.3764	2.21841	-0.396762	4
25	1.03395	2.78835	0.408566	4
26	1.01405	3.16881	0.493307	4
27	0.704825	2.67081	0.367983	4
28	0.860666	3.13035	0.542171	4
29	0.872149	3.54965	0.314293	4
30	0.889447	5.21404	0.00469083	4
31	1.24382	2.85426	0.95755	4

## Sheet: key
Key
id	subject id
RT	reaction time
d	sensitivity (dprime)
C	criterion (not reported)
condi	condition	1: unguided 16	2: guided 16	3: unguided 32	4: guided 32
