# Supplementary material for: Guided visual search is associated with target boosting and distractor suppression in early visual cortex
Source: Commun Biol. 2025 Jun 11;8:912. doi: 10.1038/s42003-025-08321-3 (PMC12159186; doi:10.1038/s42003-025-08321-3)
Supplement: Supplementary file 3 — Supplementary Data [file 42003_2025_8321_MOESM3_ESM.zip › supplementary_data_fig1-3/fig2d_coherence_set16.xlsx]

## Sheet: unguided target
id	-0.5	-0.499	-0.498	-0.497	-0.496	-0.49499	-0.49399	-0.49299	-0.49199	-0.49099	-0.48999	-0.48899	-0.48799	-0.48699	-0.48599	-0.48498	-0.48398	-0.48298	-0.48198	-0.48098	-0.47998	-0.47898	-0.47798	-0.47698	-0.47598	-0.47497	-0.47397	-0.47297	-0.47197	-0.47097	-0.46997	-0.46897	-0.46797	-0.46697	-0.46597	-0.46496	-0.46396	-0.46296	-0.46196	-0.46096	-0.45996	-0.45896	-0.45796	-0.45696	-0.45595	-0.45495	-0.45395	-0.45295	-0.45195
1	-0.00620054	-0.00613122	-0.00606088	-0.00598983	-0.00591847	-0.00584552	-0.00577275	-0.00569794	-0.00562337	-0.00554708	-0.00547065	-0.00539355	-0.00531573	-0.0052385	-0.00516014	-0.0050832	-0.00500516	-0.00492847	-0.00485119	-0.00477433	-0.00469768	-0.00462018	-0.00454356	-0.00446524	-0.00438804	-0.00430925	-0.00423126	-0.00415276	-0.00407441	-0.00399705	-0.00391922	-0.00384355	-0.00376718	-0.00369313	-0.00361873	-0.00354576	-0.0034732	-0.0034006	-0.00332923	-0.00325661	-0.00318567	-0.00311324	-0.00304234	-0.00297083	-0.0029002	-0.00283054	-0.00276097	-0.00269377	-0.00262616
2	-0.00776918	-0.00769775	-0.00762455	-0.00754998	-0.00747404	-0.00739722	-0.00731942	-0.00724095	-0.00716167	-0.00708157	-0.00700055	-0.0069183	-0.00683483	-0.00674972	-0.00666308	-0.00657465	-0.00648458	-0.00639294	-0.00629988	-0.00620575	-0.00611065	-0.00601506	-0.00591898	-0.00582279	-0.00572642	-0.00562996	-0.00553329	-0.0054362	-0.00533861	-0.00524011	-0.00514074	-0.00504011	-0.0049384	-0.00483547	-0.00473155	-0.00462687	-0.00452163	-0.00441632	-0.004311	-0.00420624	-0.00410192	-0.00399842	-0.00389547	-0.00379309	-0.00369106	-0.00358897	-0.00348684	-0.00338405	-0.00328086
3	0.000565079	0.000534499	0.000503627	0.00047154	0.000438872	0.000405548	0.000371393	0.000337207	0.000302138	0.000267373	0.000231922	0.000196652	0.000161047	0.00012516	8.92575e-05	5.25796e-05	1.60112e-05	-2.15449e-05	-5.91166e-05	-9.74775e-05	-0.00013614	-0.000175096	-0.000214619	-0.000253928	-0.000293878	-0.000333375	-0.000373333	-0.000412978	-0.000452724	-0.000492552	-0.000532117	-0.000572142	-0.000611709	-0.000651843	-0.000691577	-0.000731619	-0.000771516	-0.00081123	-0.000851089	-0.000890318	-0.00092983	-0.000968559	-0.00100746	-0.00104578	-0.00108394	-0.00112195	-0.0011594	-0.00119704	-0.00123385
4	-0.000781482	-0.000831726	-0.000881425	-0.000929659	-0.00097693	-0.00102342	-0.00106861	-0.0011137	-0.00115745	-0.0012014	-0.00124429	-0.00128715	-0.00132939	-0.00137097	-0.00141226	-0.00145214	-0.0014917	-0.00152941	-0.00156642	-0.00160162	-0.00163561	-0.00166831	-0.00169945	-0.00173002	-0.00175906	-0.00178807	-0.00181592	-0.00184376	-0.00187093	-0.00189758	-0.00192381	-0.00194873	-0.0019731	-0.00199551	-0.00201694	-0.00203628	-0.00205421	-0.00207049	-0.00208518	-0.00209903	-0.00211147	-0.00212377	-0.00213505	-0.00214636	-0.00215699	-0.00216717	-0.0021767	-0.00218496	-0.00219231
5	-0.00212559	-0.00209423	-0.00206198	-0.00202989	-0.00199721	-0.00196431	-0.00193133	-0.00189777	-0.00186453	-0.00183057	-0.00179702	-0.00176295	-0.00172906	-0.00169511	-0.001661	-0.00162736	-0.00159338	-0.00156017	-0.0015268	-0.00149418	-0.00146181	-0.00142989	-0.00139864	-0.00136746	-0.0013371	-0.00130659	-0.00127673	-0.00124679	-0.00121716	-0.00118778	-0.00115848	-0.00112988	-0.00110142	-0.00107397	-0.001047	-0.0010211	-0.000996057	-0.000971886	-0.000948746	-0.000926123	-0.000904405	-0.000882897	-0.000861955	-0.000841134	-0.000820575	-0.000800316	-0.000780264	-0.000760864	-0.000741911
6	-0.000749956	-0.000738659	-0.000726137	-0.000712112	-0.000696682	-0.000680135	-0.000662102	-0.000643261	-0.000622987	-0.000601956	-0.00057964	-0.000556327	-0.00053188	-0.00050605	-0.000479162	-0.000450594	-0.000420943	-0.000389588	-0.000357057	-0.000323095	-0.000287866	-0.00025162	-0.00021408	-0.000175839	-0.000136367	-9.62377e-05	-5.50004e-05	-1.28856e-05	3.02064e-05	7.44873e-05	0.000119655	0.000166187	0.000213575	0.000262235	0.000311756	0.000362231	0.000413579	0.000465531	0.00051834	0.000571572	0.000625604	0.000680124	0.000735358	0.000791292	0.000847845	0.000905251	0.000963188	0.00102192	0.00108111
7	-0.000753167	-0.000786056	-0.00081817	-0.000849893	-0.000880727	-0.000911342	-0.000941432	-0.000971501	-0.00100164	-0.00103183	-0.00106252	-0.00109319	-0.00112433	-0.00115526	-0.0011862	-0.00121676	-0.00124672	-0.00127623	-0.00130475	-0.00133288	-0.00136008	-0.00138698	-0.00141338	-0.00143954	-0.0014657	-0.00149157	-0.00151771	-0.00154345	-0.00156929	-0.00159463	-0.00161963	-0.0016441	-0.00166776	-0.00169095	-0.00171313	-0.00173492	-0.00175586	-0.00177643	-0.00179653	-0.00181617	-0.00183569	-0.00185463	-0.00187352	-0.00189174	-0.0019097	-0.001927	-0.0019437	-0.00195986	-0.00197514
8	0.000133477	0.000125687	0.000118111	0.000109459	0.000101153	9.17092e-05	8.21512e-05	7.17374e-05	6.04513e-05	4.87624e-05	3.56329e-05	2.24418e-05	7.79895e-06	-6.87893e-06	-2.2445e-05	-3.83243e-05	-5.42983e-05	-7.09622e-05	-8.71802e-05	-0.000104299	-0.000120999	-0.000138502	-0.000156135	-0.000174231	-0.000193151	-0.000212167	-0.000232401	-0.000252568	-0.000273799	-0.000295081	-0.00031684	-0.000338941	-0.000360872	-0.000383392	-0.000405432	-0.000428092	-0.000450451	-0.00047323	-0.000496216	-0.000519331	-0.000543136	-0.000566876	-0.000591454	-0.00061598	-0.000641091	-0.000666331	-0.000691693	-0.000717383	-0.000742826
9	-0.00202	-0.00202903	-0.00203692	-0.00204481	-0.00205171	-0.00205841	-0.00206461	-0.0020703	-0.00207603	-0.00208099	-0.00208627	-0.00209075	-0.00209538	-0.00209942	-0.00210313	-0.00210658	-0.00210921	-0.00211183	-0.00211345	-0.00211513	-0.00211606	-0.0021169	-0.00211751	-0.0021178	-0.00211835	-0.0021184	-0.00211888	-0.00211886	-0.00211905	-0.00211892	-0.00211855	-0.00211811	-0.00211708	-0.00211615	-0.00211459	-0.00211319	-0.00211144	-0.00210977	-0.00210818	-0.00210655	-0.00210533	-0.00210398	-0.00210308	-0.00210208	-0.00210131	-0.00210054	-0.00209972	-0.00209901	-0.00209812
10	-0.000134581	-0.0001001	-6.57233e-05	-3.20082e-05	1.6169e-06	3.47403e-05	6.7596e-05	0.000100181	0.000132244	0.000164213	0.000195487	0.000226693	0.000257239	0.000287589	0.000317517	0.000347054	0.000376498	0.000405424	0.000434499	0.000463092	0.000491869	0.000520369	0.000548876	0.000577384	0.000605634	0.000634096	0.000662126	0.000690413	0.000718315	0.000746357	0.000774286	0.000802178	0.000830329	0.000858341	0.000886898	0.000915378	0.000944468	0.000973694	0.00100336	0.00103342	0.00106365	0.00109445	0.00112523	0.0011566	0.00118799	0.00121988	0.00125205	0.00128463	0.00131786
11	-0.00435365	-0.00437706	-0.00439802	-0.00441544	-0.00443147	-0.0044446	-0.00445696	-0.00446753	-0.00447715	-0.0044858	-0.00449269	-0.00449869	-0.00450205	-0.00450389	-0.00450272	-0.00449924	-0.0044931	-0.00448427	-0.0044736	-0.00446055	-0.00444642	-0.00443062	-0.00441401	-0.00439635	-0.00437756	-0.0043578	-0.00433632	-0.00431342	-0.00428837	-0.00426131	-0.00423214	-0.00420075	-0.00416771	-0.00413286	-0.00409692	-0.00405998	-0.00402227	-0.00398424	-0.00394539	-0.00390631	-0.00386612	-0.00382514	-0.00378283	-0.00373893	-0.00369379	-0.0036466	-0.00359853	-0.00354873	-0.00349846
12	0.000394021	0.000470453	0.000544535	0.00061822	0.000688865	0.00075936	0.000826999	0.000894028	0.000959151	0.00102265	0.0010854	0.00114546	0.00120548	0.00126225	0.00131881	0.0013724	0.00142477	0.0014752	0.00152311	0.00157028	0.00161404	0.00165773	0.00169801	0.00173797	0.00177541	0.00181141	0.00184617	0.00187813	0.00190982	0.00193786	0.00196574	0.00199016	0.00201365	0.00203481	0.00205383	0.00207197	0.00208702	0.0021022	0.00211409	0.00212611	0.00213554	0.00214413	0.00215132	0.00215628	0.00216092	0.00216234	0.00216385	0.00216211	0.00216001
13	-0.00496626	-0.00499462	-0.00502178	-0.00504865	-0.00507459	-0.00510004	-0.00512499	-0.0051491	-0.00517308	-0.00519592	-0.00521871	-0.00524029	-0.00526153	-0.00528179	-0.00530121	-0.00532007	-0.00533761	-0.00535495	-0.0053708	-0.0053865	-0.00540098	-0.00541495	-0.00542824	-0.00544049	-0.00545258	-0.0054632	-0.00547383	-0.00548299	-0.00549185	-0.00549968	-0.00550661	-0.0055131	-0.00551816	-0.00552318	-0.00552664	-0.00553	-0.00553215	-0.00553371	-0.00553469	-0.00553448	-0.00553421	-0.00553244	-0.00553069	-0.00552761	-0.00552418	-0.00551998	-0.00551484	-0.00550955	-0.00550289
14	0.0220013	0.0221723	0.0223307	0.0224836	0.0226266	0.0227625	0.0228931	0.0230154	0.0231361	0.0232481	0.0233593	0.0234628	0.0235626	0.0236564	0.0237422	0.0238233	0.023893	0.0239582	0.0240117	0.0240597	0.0240987	0.0241307	0.0241579	0.0241771	0.0241948	0.0242045	0.0242134	0.0242156	0.0242145	0.0242086	0.0241958	0.0241795	0.0241536	0.0241242	0.0240849	0.024041	0.0239896	0.023932	0.0238706	0.0238022	0.0237327	0.0236567	0.0235802	0.0234989	0.0234154	0.0233291	0.0232379	0.0231449	0.0230449
15	0.00364586	0.00360628	0.00356477	0.003522	0.00347775	0.00343263	0.00338705	0.00334109	0.00329556	0.00324996	0.003205	0.00315995	0.00311494	0.00306956	0.00302325	0.00297625	0.00292766	0.00287822	0.00282733	0.00277573	0.00272351	0.00267091	0.00261873	0.00256649	0.00251519	0.00246399	0.00241343	0.00236288	0.00231209	0.00226108	0.00220898	0.00215649	0.00210268	0.00204848	0.00199353	0.00193838	0.00188348	0.00182862	0.00177482	0.00172123	0.00166877	0.00161653	0.00156476	0.00151308	0.00146095	0.00140879	0.00135561	0.00130236	0.00124829
16	-0.00300982	-0.00304161	-0.00307225	-0.00310146	-0.0031289	-0.00315517	-0.00317961	-0.00320335	-0.00322576	-0.00324785	-0.00326933	-0.00329053	-0.00331162	-0.00333206	-0.00335242	-0.00337156	-0.00339017	-0.00340713	-0.0034229	-0.00343702	-0.00344946	-0.00346067	-0.00347013	-0.00347899	-0.00348645	-0.00349375	-0.00350022	-0.00350653	-0.00351251	-0.00351786	-0.00352307	-0.00352703	-0.00353069	-0.00353269	-0.00353398	-0.00353374	-0.00353237	-0.00353007	-0.00352643	-0.00352261	-0.00351756	-0.00351281	-0.00350722	-0.00350183	-0.00349613	-0.00349008	-0.00348412	-0.00347715	-0.00347041
17	-0.00359513	-0.00361565	-0.00363424	-0.0036513	-0.00366666	-0.00368078	-0.00369328	-0.0037046	-0.00371422	-0.00372246	-0.0037289	-0.00373353	-0.00373643	-0.00373711	-0.00373631	-0.00373315	-0.00372875	-0.00372229	-0.00371462	-0.00370549	-0.00369487	-0.00368339	-0.00367002	-0.00365607	-0.00364	-0.00362313	-0.00360436	-0.0035842	-0.00356276	-0.00353932	-0.00351529	-0.00348905	-0.00346253	-0.00343417	-0.00340528	-0.00337533	-0.00334418	-0.00331275	-0.00327952	-0.00324637	-0.00321131	-0.00317611	-0.00313954	-0.00310219	-0.00306437	-0.00302514	-0.00298618	-0.0029456	-0.00290546
18	0.00163604	0.00158697	0.00153798	0.00148856	0.0014397	0.00139044	0.00134186	0.00129321	0.00124498	0.00119712	0.00114919	0.00110193	0.00105425	0.00100721	0.00095978	0.000912644	0.000865524	0.000818256	0.000771506	0.000724348	0.000677971	0.000631278	0.000585213	0.000539219	0.000493398	0.000448094	0.000402519	0.000357693	0.000312465	0.000267871	0.000223134	0.000178649	0.000134489	9.0167e-05	4.65225e-05	2.51789e-06	-4.08104e-05	-8.43735e-05	-0.000127605	-0.000170722	-0.000213958	-0.00025673	-0.00029987	-0.000342409	-0.000385208	-0.00042755	-0.000469774	-0.00051186	-0.00055346
19	0.000938995	0.000930499	0.000921344	0.000910964	0.000899943	0.000887893	0.00087503	0.000861461	0.000846816	0.000831724	0.000815397	0.000798654	0.000780783	0.00076228	0.000743012	0.000722788	0.000702228	0.000680506	0.000658673	0.000635752	0.000612584	0.000588674	0.000564091	0.000539196	0.00051319	0.000487142	0.00045985	0.000432469	0.000404158	0.000375444	0.000346423	0.000316633	0.000287114	0.000256676	0.000226696	0.000195987	0.000165423	0.000134576	0.000103256	7.21054e-05	3.99717e-05	8.21151e-06	-2.45827e-05	-5.71487e-05	-9.02631e-05	-0.000123524	-0.000156567	-0.000190099	-0.00022281
20	-0.00465708	-0.00461874	-0.00458035	-0.00454104	-0.00450208	-0.00446222	-0.00442261	-0.00438245	-0.00434202	-0.00430146	-0.00426009	-0.00421884	-0.00417658	-0.00413436	-0.00409146	-0.00404833	-0.00400516	-0.00396156	-0.00391847	-0.00387498	-0.00383214	-0.00378919	-0.00374653	-0.00370414	-0.00366148	-0.00361928	-0.00357649	-0.00353406	-0.00349119	-0.0034484	-0.00340578	-0.003363	-0.00332109	-0.00327908	-0.00323827	-0.00319779	-0.0031583	-0.00311969	-0.00308147	-0.0030445	-0.0030074	-0.00297148	-0.00293538	-0.00290002	-0.00286502	-0.00283024	-0.00279666	-0.00276309	-0.00273138
21	-0.00109659	-0.00109774	-0.00109917	-0.00110108	-0.00110343	-0.00110588	-0.00110899	-0.00111204	-0.00111587	-0.00111982	-0.00112449	-0.00112967	-0.00113533	-0.00114186	-0.00114861	-0.00115629	-0.00116403	-0.00117243	-0.00118088	-0.00118949	-0.00119825	-0.00120672	-0.00121547	-0.00122374	-0.00123232	-0.0012406	-0.00124911	-0.00125769	-0.00126632	-0.00127538	-0.00128431	-0.00129376	-0.00130295	-0.00131242	-0.00132161	-0.00133063	-0.0013394	-0.00134758	-0.00135556	-0.00136274	-0.00136976	-0.00137606	-0.00138216	-0.00138784	-0.00139323	-0.00139851	-0.00140335	-0.00140823	-0.00141254
22	-0.000126412	-0.000182941	-0.000238706	-0.000293209	-0.00034626	-0.000397872	-0.000447443	-0.000495478	-0.00054136	-0.000585618	-0.000628172	-0.000669039	-0.000708924	-0.000747165	-0.000784922	-0.000821242	-0.000856966	-0.000891549	-0.000924807	-0.000957099	-0.000987128	-0.00101604	-0.00104211	-0.00106656	-0.00108833	-0.00110784	-0.00112548	-0.00114045	-0.0011545	-0.00116602	-0.00117706	-0.0011862	-0.00119451	-0.0012017	-0.00120708	-0.0012118	-0.00121371	-0.00121475	-0.00121263	-0.00120884	-0.00120242	-0.00119342	-0.00118287	-0.0011693	-0.00115514	-0.00113831	-0.00112111	-0.00110218	-0.00108224
23	-0.00406652	-0.00406742	-0.00406696	-0.00406613	-0.00406437	-0.00406246	-0.00406032	-0.00405805	-0.00405608	-0.00405372	-0.00405168	-0.00404887	-0.00404583	-0.00404175	-0.00403668	-0.00403056	-0.00402295	-0.00401453	-0.00400467	-0.00399436	-0.00398313	-0.00397167	-0.00395993	-0.00394786	-0.00393584	-0.00392311	-0.00391024	-0.00389622	-0.00388146	-0.00386533	-0.00384783	-0.00382908	-0.0038087	-0.00378746	-0.00376484	-0.00374175	-0.00371783	-0.00369357	-0.00366899	-0.00364385	-0.0036185	-0.00359213	-0.00356524	-0.00353694	-0.00350758	-0.00347675	-0.00344445	-0.003411	-0.00337605
24	-0.00476657	-0.00478285	-0.00479928	-0.00481679	-0.00483359	-0.00485187	-0.00486922	-0.00488783	-0.00490613	-0.00492494	-0.00494457	-0.00496387	-0.00498498	-0.00500538	-0.00502781	-0.0050499	-0.00507334	-0.00509737	-0.00512158	-0.00514734	-0.00517234	-0.0051993	-0.00522537	-0.00525298	-0.00528047	-0.00530847	-0.00533754	-0.00536609	-0.00539656	-0.00542608	-0.0054575	-0.00548841	-0.00552033	-0.00555273	-0.00558492	-0.00561856	-0.00565115	-0.00568549	-0.00571884	-0.00575339	-0.00578779	-0.0058223	-0.00585771	-0.00589222	-0.00592822	-0.00596299	-0.00599895	-0.00603417	-0.00606962
25	-0.00154595	-0.00154429	-0.00154256	-0.00154182	-0.001541	-0.00154044	-0.00153991	-0.0015388	-0.0015379	-0.00153595	-0.00153435	-0.00153188	-0.0015297	-0.00152736	-0.00152508	-0.00152342	-0.00152149	-0.00152061	-0.00151924	-0.00151871	-0.00151773	-0.00151689	-0.00151588	-0.00151418	-0.0015127	-0.00151007	-0.00150786	-0.00150464	-0.00150174	-0.00149844	-0.00149507	-0.00149203	-0.00148841	-0.00148552	-0.00148173	-0.00147852	-0.00147443	-0.00147029	-0.00146563	-0.00146015	-0.00145463	-0.0014478	-0.00144123	-0.00143336	-0.00142569	-0.00141719	-0.00140844	-0.00139954	-0.00138978
26	-0.000369326	-0.000365938	-0.000362503	-0.00035902	-0.000355702	-0.000352567	-0.000349641	-0.000346966	-0.000344385	-0.000341927	-0.000339388	-0.000336746	-0.000333912	-0.000330817	-0.000327563	-0.000324087	-0.000320623	-0.000317181	-0.000313974	-0.000311124	-0.00030868	-0.00030684	-0.000305461	-0.000304711	-0.000304371	-0.000304469	-0.000304878	-0.000305451	-0.000306263	-0.000307072	-0.000308124	-0.000309237	-0.000310675	-0.00031245	-0.000314677	-0.000317585	-0.000321062	-0.000325443	-0.000330469	-0.000336384	-0.000342958	-0.000350192	-0.000358046	-0.000366269	-0.000375041	-0.00038401	-0.000393462	-0.000403158	-0.000413307
27	-0.00154715	-0.00163154	-0.00171716	-0.00180369	-0.00189127	-0.00198052	-0.0020705	-0.0021623	-0.00225453	-0.00234796	-0.00244167	-0.00253557	-0.00262977	-0.0027234	-0.00281746	-0.0029109	-0.00300486	-0.0030988	-0.00319317	-0.00328828	-0.00338355	-0.00347984	-0.00357594	-0.00367262	-0.00376884	-0.00386468	-0.00395996	-0.00405399	-0.00414751	-0.00423952	-0.00433109	-0.00442159	-0.00451164	-0.00460135	-0.00469045	-0.00477967	-0.00486801	-0.00495624	-0.00504333	-0.0051295	-0.00521437	-0.00529741	-0.00537909	-0.00545848	-0.00553649	-0.00561243	-0.00568695	-0.00576001	-0.00583157
28	-0.00287048	-0.00283593	-0.00280099	-0.00276416	-0.00272677	-0.00268729	-0.00264702	-0.00260532	-0.00256266	-0.00251975	-0.00247591	-0.00243282	-0.00238902	-0.00234621	-0.00230301	-0.0022601	-0.00221706	-0.00217312	-0.0021291	-0.00208321	-0.0020371	-0.00198899	-0.00194041	-0.00189065	-0.00184026	-0.00179003	-0.00173921	-0.00168969	-0.00163983	-0.00159157	-0.00154333	-0.00149599	-0.00144896	-0.00140159	-0.00135464	-0.00130627	-0.00125819	-0.00120846	-0.00115878	-0.00110821	-0.00105752	-0.0010073	-0.000956974	-0.000908356	-0.000859866	-0.000813553	-0.000767713	-0.000723524	-0.000680106
29	0.00135284	0.00134061	0.00132767	0.00131411	0.00129942	0.00128415	0.0012675	0.00125019	0.00123167	0.00121232	0.00119228	0.00117131	0.00115028	0.00112835	0.00110672	0.00108447	0.00106235	0.00104	0.00101722	0.000994512	0.000970779	0.000947168	0.000922326	0.000897378	0.000871588	0.000845352	0.000819089	0.000792196	0.000766068	0.000739467	0.000713959	0.000688461	0.000663766	0.000639658	0.000615676	0.000592648	0.000569157	0.000546596	0.000523486	0.00050095	0.000478383	0.000455977	0.000434385	0.000412799	0.000392732	0.000372924	0.000354833	0.000337556	0.000321639
30	0.00536261	0.00532011	0.00527505	0.00522893	0.00518086	0.00513184	0.00508155	0.00502998	0.00497754	0.0049233	0.00486811	0.00481073	0.00475195	0.00469097	0.0046281	0.00456339	0.0044966	0.00442849	0.00435852	0.0042877	0.00421551	0.00414267	0.00406897	0.00399454	0.00391953	0.00384351	0.00376689	0.00368901	0.0036103	0.00353025	0.00344914	0.00336684	0.00328342	0.00319915	0.00311391	0.00302821	0.00294184	0.00285533	0.00276842	0.00268152	0.00259444	0.00250729	0.00242005	0.00233252	0.00224492	0.00215681	0.0020686	0.00197981	0.0018909
31	-0.000611989	-0.000659963	-0.000707548	-0.000755264	-0.000802663	-0.000849517	-0.000896068	-0.000941475	-0.000986495	-0.00103015	-0.00107325	-0.00111522	-0.00115643	-0.00119702	-0.00123674	-0.00127629	-0.00131497	-0.00135365	-0.00139157	-0.00142927	-0.00146636	-0.00150277	-0.00153866	-0.00157342	-0.00160761	-0.00164042	-0.00167251	-0.00170331	-0.00173316	-0.00176201	-0.00178977	-0.00181687	-0.00184284	-0.00186836	-0.00189286	-0.00191688	-0.00194007	-0.00196255	-0.00198433	-0.00200511	-0.00202521	-0.00204408	-0.00206215	-0.00207892	-0.00209472	-0.00210932	-0.00212279	-0.00213527	-0.00214659
[truncated: 928 more columns]

## Sheet: guided target
id	-0.5	-0.499	-0.498	-0.497	-0.496	-0.49499	-0.49399	-0.49299	-0.49199	-0.49099	-0.48999	-0.48899	-0.48799	-0.48699	-0.48599	-0.48498	-0.48398	-0.48298	-0.48198	-0.48098	-0.47998	-0.47898	-0.47798	-0.47698	-0.47598	-0.47497	-0.47397	-0.47297	-0.47197	-0.47097	-0.46997	-0.46897	-0.46797	-0.46697	-0.46597	-0.46496	-0.46396	-0.46296	-0.46196	-0.46096	-0.45996	-0.45896	-0.45796	-0.45696	-0.45595	-0.45495	-0.45395	-0.45295	-0.45195
1	0.00589314	0.00598246	0.00607258	0.00616094	0.00624979	0.00633754	0.00642497	0.00651238	0.00659858	0.00668563	0.00677097	0.00685726	0.00694201	0.00702689	0.00711094	0.0071938	0.00727659	0.00735709	0.00743786	0.00751604	0.00759417	0.00767038	0.00774569	0.00782036	0.00789322	0.00796652	0.00803755	0.00810923	0.00817889	0.00824834	0.00831652	0.00838302	0.00844906	0.00851216	0.0085751	0.00863483	0.008694	0.00875083	0.0088062	0.0088607	0.00891287	0.00896532	0.00901513	0.00906531	0.00911327	0.00916055	0.0092065	0.00925019	0.00929334
2	0.00597962	0.00593221	0.00588466	0.00583991	0.00579527	0.00575329	0.00571228	0.0056728	0.00563519	0.00559766	0.00556232	0.00552616	0.00549171	0.00545662	0.00542224	0.0053883	0.00535415	0.0053217	0.00528869	0.00525799	0.00522711	0.00519807	0.00516968	0.00514182	0.00511532	0.00508802	0.00506219	0.005035	0.00500872	0.00498162	0.00495453	0.00492785	0.0049005	0.00487467	0.00484807	0.00482327	0.0047982	0.00477417	0.00475062	0.00472681	0.00470399	0.00467989	0.00465673	0.00463218	0.00460801	0.00458328	0.00455823	0.00453385	0.00450873
3	0.000824547	0.000815074	0.000806701	0.000800076	0.000794585	0.000790304	0.000787206	0.000784673	0.000783338	0.000782222	0.000782245	0.000782671	0.000784086	0.000786498	0.000789703	0.000794505	0.000799944	0.000807163	0.000814994	0.000824199	0.000834138	0.000844661	0.000856114	0.000867446	0.000879838	0.000891912	0.00090498	0.000918153	0.000932034	0.000946775	0.000961823	0.000978319	0.000994804	0.00101275	0.00103062	0.00104933	0.00106819	0.00108698	0.0011063	0.00112487	0.00114424	0.00116279	0.00118211	0.00120114	0.00122056	0.00124047	0.0012602	0.00128097	0.00130109
4	0.0107732	0.0107402	0.0107067	0.0106725	0.0106378	0.0106028	0.0105674	0.0105318	0.0104961	0.0104603	0.0104244	0.0103884	0.0103522	0.0103156	0.0102786	0.0102409	0.0102025	0.0101632	0.0101231	0.0100822	0.0100405	0.00999819	0.00995526	0.00991187	0.0098681	0.00982399	0.00977955	0.00973474	0.00968941	0.00964348	0.00959674	0.0095491	0.00950036	0.00945048	0.0093994	0.00934709	0.00929369	0.00923915	0.00918375	0.00912743	0.00907043	0.00901272	0.00895431	0.00889528	0.00883537	0.00877471	0.0087129	0.00865006	0.0085859
5	0.00804679	0.0081579	0.00827031	0.00838263	0.00849615	0.00860995	0.00872447	0.00883986	0.00895537	0.00907215	0.00918869	0.00930641	0.00942398	0.00954217	0.00966068	0.00977911	0.0098984	0.0100172	0.0101371	0.0102565	0.0103768	0.0104973	0.0106179	0.0107392	0.0108601	0.010982	0.0111031	0.0112248	0.0113461	0.0114672	0.0115884	0.0117088	0.0118298	0.0119499	0.0120705	0.0121906	0.0123109	0.0124312	0.0125511	0.0126713	0.0127908	0.0129105	0.0130292	0.0131477	0.0132654	0.0133823	0.0134988	0.0136142	0.0137294
6	0.00208816	0.0020427	0.0019996	0.00195768	0.00191809	0.00187979	0.00184313	0.00180783	0.00177328	0.00174009	0.00170713	0.00167548	0.00164424	0.00161427	0.00158544	0.00155793	0.00153239	0.00150827	0.00148654	0.00146632	0.00144828	0.00143174	0.00141667	0.001403	0.00139005	0.00137832	0.00136698	0.00135674	0.00134715	0.00133866	0.00133146	0.00132552	0.00132149	0.00131893	0.00131848	0.00131962	0.00132256	0.00132702	0.00133265	0.00133954	0.00134704	0.0013555	0.00136438	0.00137401	0.00138434	0.00139544	0.00140773	0.00142103	0.00143592
7	0.00576011	0.00574892	0.0057375	0.00572692	0.00571617	0.00570601	0.00569568	0.00568522	0.0056746	0.00566306	0.00565141	0.00563849	0.00562555	0.00561167	0.00559787	0.005584	0.00557024	0.00555736	0.00554452	0.00553301	0.00552145	0.00551093	0.00550028	0.00548981	0.00547928	0.00546799	0.00545682	0.00544447	0.00543247	0.00541963	0.00540726	0.00539498	0.00538309	0.00537226	0.00536158	0.00535239	0.0053431	0.00533496	0.00532662	0.00531853	0.00531037	0.00530155	0.00529297	0.00528334	0.00527424	0.00526443	0.00525524	0.00524619	0.00523757
8	0.00705	0.00705323	0.00705496	0.0070562	0.00705626	0.00705572	0.00705461	0.00705279	0.00705093	0.00704837	0.00704592	0.00704288	0.00703974	0.00703614	0.00703204	0.00702754	0.00702227	0.0070166	0.00701014	0.00700328	0.00699583	0.00698804	0.00697994	0.00697162	0.00696318	0.00695465	0.00694603	0.00693737	0.00692859	0.00691966	0.00691061	0.00690123	0.00689179	0.00688188	0.00687196	0.0068616	0.00685118	0.00684059	0.00682973	0.00681908	0.00680796	0.00679727	0.00678611	0.00677532	0.00676435	0.00675339	0.00674272	0.00673161	0.00672116
9	0.00305878	0.00306703	0.00307564	0.00308362	0.00309121	0.00309912	0.00310601	0.00311388	0.00312058	0.00312818	0.00313495	0.00314184	0.00314847	0.00315419	0.0031601	0.00316435	0.00316887	0.00317172	0.00317452	0.00317631	0.00317756	0.00317875	0.00317897	0.0031798	0.00317953	0.00317985	0.00317923	0.00317852	0.00317717	0.00317479	0.00317202	0.00316757	0.00316282	0.00315636	0.00314949	0.00314153	0.00313299	0.00312419	0.00311469	0.0031055	0.00309558	0.00308598	0.00307569	0.00306522	0.00305409	0.0030421	0.00302948	0.00301556	0.00300105
10	0.00464401	0.00468045	0.00471667	0.00475154	0.00478601	0.00481956	0.00485245	0.00488513	0.00491696	0.00494914	0.0049805	0.00501223	0.00504337	0.00507436	0.00510504	0.00513478	0.00516435	0.00519239	0.00522013	0.0052463	0.00527181	0.00529627	0.00531969	0.00534282	0.00536475	0.0053869	0.00540802	0.00542931	0.00545	0.00547028	0.00549035	0.00550927	0.00552806	0.00554527	0.00556205	0.00557736	0.00559175	0.00560524	0.00561741	0.00562934	0.00563993	0.00565061	0.00566034	0.00566995	0.00567917	0.00568772	0.00569626	0.00570358	0.00571082
11	0.0103256	0.0104264	0.0105291	0.0106298	0.0107324	0.0108336	0.0109351	0.0110366	0.0111364	0.0112373	0.0113352	0.0114343	0.0115305	0.0116267	0.0117216	0.0118149	0.0119088	0.0119998	0.0120925	0.0121825	0.0122734	0.0123629	0.0124512	0.0125396	0.0126246	0.0127103	0.0127916	0.0128728	0.0129504	0.0130262	0.0131002	0.0131707	0.0132415	0.0133081	0.0133754	0.0134395	0.0135033	0.0135654	0.013625	0.0136843	0.013739	0.0137935	0.013843	0.0138908	0.0139347	0.013975	0.0140134	0.0140467	0.0140797
12	0.0060822	0.00602895	0.00597369	0.00591941	0.00586294	0.00580738	0.00575048	0.00569375	0.00563707	0.0055796	0.00552331	0.00546566	0.00540952	0.00535216	0.00529576	0.00523898	0.0051822	0.0051261	0.00506929	0.00501394	0.00495779	0.00490327	0.0048485	0.00479486	0.00474179	0.00468905	0.00463754	0.00458569	0.00453528	0.00448439	0.00443477	0.00438513	0.00433639	0.00428849	0.00424121	0.00419558	0.00415047	0.00410741	0.00406491	0.00402428	0.00398431	0.00394554	0.00390757	0.00387001	0.00383343	0.00379673	0.00376128	0.00372574	0.00369166
13	0.00965051	0.00979914	0.00994533	0.0100913	0.0102358	0.0103787	0.0105213	0.0106611	0.0108013	0.0109385	0.0110757	0.0112108	0.0113443	0.0114771	0.0116067	0.0117363	0.0118621	0.0119872	0.0121091	0.0122289	0.0123468	0.012461	0.0125745	0.0126835	0.012792	0.0128966	0.0129995	0.0131001	0.0131973	0.0132934	0.0133849	0.0134756	0.0135616	0.0136456	0.0137261	0.0138027	0.0138773	0.0139465	0.0140146	0.0140772	0.0141382	0.014195	0.0142485	0.0142997	0.0143459	0.0143909	0.0144303	0.0144682	0.014501
14	0.000824845	0.000788681	0.000752036	0.000713969	0.000675528	0.000635831	0.000595563	0.000554535	0.000512643	0.000470484	0.000427335	0.000384097	0.000340044	0.000295694	0.000250907	0.000205438	0.000159858	0.000113371	6.68425e-05	1.95574e-05	-2.79852e-05	-7.58098e-05	-0.00012419	-0.000172346	-0.000221159	-0.000269529	-0.000318297	-0.000366812	-0.000415197	-0.000463753	-0.000511673	-0.000560067	-0.000607646	-0.000655592	-0.000702972	-0.000750196	-0.000797347	-0.00084368	-0.000890312	-0.000935719	-0.000981371	-0.00102589	-0.00107011	-0.00111371	-0.00115627	-0.00119875	-0.00123965	-0.00128067	-0.00132006
15	0.00287923	0.00287412	0.00286874	0.00286198	0.00285503	0.00284653	0.00283769	0.00282767	0.00281701	0.00280582	0.0027937	0.00278166	0.00276855	0.00275572	0.00274192	0.00272807	0.00271351	0.00269822	0.00268251	0.00266541	0.00264801	0.00262895	0.0026095	0.00258863	0.0025671	0.00254479	0.00252154	0.00249816	0.00247369	0.00244942	0.00242412	0.00239884	0.00237278	0.00234617	0.00231905	0.00229076	0.00226214	0.002232	0.0022015	0.00216961	0.00213719	0.0021039	0.00206985	0.00203557	0.0020004	0.00196541	0.00192958	0.00189393	0.00185763
16	0.000855671	0.000854044	0.000852475	0.00085063	0.000848145	0.000845394	0.000841628	0.000837737	0.000833036	0.000828407	0.000823669	0.000819146	0.000815315	0.000811722	0.000809252	0.000806932	0.000805527	0.000804146	0.000802955	0.000801711	0.000799851	0.000797967	0.00079509	0.000792302	0.000788827	0.000785576	0.000782469	0.000779673	0.000777886	0.000776416	0.00077633	0.000776503	0.000777715	0.000779118	0.000780706	0.00078245	0.000783549	0.000784826	0.000785174	0.000785762	0.000785879	0.000786311	0.000787202	0.000788462	0.000791022	0.000793978	0.000798469	0.000803352	0.000809259
17	0.00709144	0.00710696	0.00712243	0.00713506	0.00714766	0.0071588	0.00716933	0.00718018	0.00718953	0.00720018	0.00720869	0.00721799	0.00722509	0.00723114	0.00723552	0.00723673	0.00723699	0.00723296	0.00722835	0.00722007	0.00721094	0.00720013	0.00718773	0.00717574	0.00716139	0.00714832	0.00713259	0.00711716	0.00709942	0.0070797	0.00705841	0.00703298	0.00700659	0.00697536	0.00694323	0.00690751	0.00687032	0.00683195	0.00679133	0.00675155	0.00670907	0.0066678	0.00662403	0.00657994	0.00653408	0.00648549	0.00643592	0.00638188	0.00632716
18	0.00609987	0.00611826	0.00613624	0.00615363	0.00617077	0.00618761	0.00620424	0.00622078	0.006237	0.00625309	0.00626866	0.00628385	0.00629834	0.00631213	0.00632518	0.00633737	0.00634892	0.00635966	0.00636995	0.00637967	0.00638907	0.00639815	0.00640689	0.00641539	0.00642338	0.00643103	0.00643794	0.00644426	0.00644973	0.0064544	0.00645826	0.00646124	0.00646362	0.00646521	0.00646639	0.00646698	0.00646721	0.00646699	0.0064663	0.00646517	0.00646334	0.00646097	0.00645773	0.00645379	0.00644897	0.00644337	0.00643703	0.00642993	0.00642232
19	0.00175661	0.00177242	0.00179001	0.00180897	0.00182917	0.00185058	0.00187276	0.00189613	0.00192013	0.00194543	0.00197163	0.0019992	0.00202811	0.00205832	0.00209017	0.00212306	0.00215752	0.00219271	0.00222906	0.00226595	0.00230347	0.00234162	0.00238004	0.00241937	0.00245894	0.00249968	0.00254096	0.00258337	0.00262667	0.00267076	0.00271589	0.00276126	0.00280752	0.0028536	0.00290017	0.00294652	0.00299293	0.00303945	0.00308578	0.00313271	0.00317948	0.0032271	0.00327478	0.00332314	0.00337178	0.00342053	0.00346961	0.00351818	0.0035669
20	0.000408307	0.00037727	0.000347538	0.000318222	0.000290425	0.000262983	0.000236569	0.000210472	0.000184539	0.000158916	0.000132748	0.000106903	8.03812e-05	5.42062e-05	2.78628e-05	1.91276e-06	-2.33688e-05	-4.81733e-05	-7.16271e-05	-9.44889e-05	-0.000115837	-0.000136489	-0.000156028	-0.000174839	-0.000193231	-0.000210964	-0.000228847	-0.000246219	-0.000263875	-0.000281154	-0.000298368	-0.000315229	-0.000331415	-0.000347124	-0.000361625	-0.000375428	-0.000387836	-0.000399351	-0.000409692	-0.000419089	-0.000427796	-0.000435694	-0.000443388	-0.000450522	-0.000457703	-0.00046454	-0.000471332	-0.000477836	-0.000483924
21	0.00304635	0.00302227	0.0029994	0.00297701	0.0029554	0.00293461	0.0029141	0.00289464	0.00287515	0.00285668	0.00283826	0.00282062	0.00280345	0.00278673	0.002771	0.00275553	0.00274135	0.00272745	0.00271477	0.00270256	0.00269113	0.00268041	0.0026699	0.00266023	0.00265039	0.00264133	0.00263212	0.00262348	0.00261505	0.00260697	0.00259961	0.00259243	0.0025863	0.00258034	0.00257538	0.00257065	0.00256652	0.00256272	0.00255896	0.0025556	0.00255186	0.00254851	0.00254472	0.00254124	0.00253761	0.00253415	0.002531	0.00252789	0.00252541
22	0.00426707	0.00438913	0.00451408	0.0046417	0.00477208	0.00490523	0.00504119	0.00518017	0.00532201	0.00546703	0.00561485	0.00576572	0.00591913	0.00607512	0.00623328	0.00639333	0.00655523	0.00671843	0.0068833	0.00704923	0.00721681	0.00738562	0.00755607	0.00772817	0.00790173	0.0080772	0.00825379	0.00843209	0.00861105	0.00879101	0.00897124	0.0091515	0.00933183	0.00951141	0.00969104	0.00986968	0.0100484	0.0102264	0.0104043	0.0105822	0.0107595	0.010937	0.0111136	0.01129	0.0114649	0.0116389	0.0118111	0.0119813	0.0121497
23	0.00549085	0.00543439	0.00537715	0.00531855	0.00525818	0.00519648	0.00513227	0.00506678	0.00499882	0.00492966	0.00485881	0.00478686	0.00471433	0.00464079	0.00456747	0.00449325	0.00441933	0.00434463	0.00426964	0.00419401	0.00411731	0.00404009	0.00396134	0.00388221	0.00380173	0.00372096	0.00363959	0.00355798	0.00347665	0.00339513	0.00331445	0.00323368	0.00315374	0.00307384	0.00299435	0.0029151	0.00283574	0.00275682	0.00267759	0.00259894	0.00252022	0.00244214	0.00236456	0.00228763	0.00221175	0.00213654	0.0020627	0.0019896	0.00191782
24	0.0104304	0.0103833	0.0103319	0.0102807	0.0102254	0.0101702	0.0101129	0.010055	0.00999739	0.00993814	0.00988087	0.00982132	0.00976362	0.00970383	0.00964418	0.00958337	0.00952052	0.00945767	0.00939144	0.00932594	0.00925734	0.0091893	0.00911983	0.00905	0.00898075	0.00891001	0.00884099	0.00876987	0.00870011	0.00862855	0.00855683	0.00848432	0.00840997	0.00833596	0.00825932	0.00818354	0.00810567	0.00802827	0.00795022	0.00787159	0.00779366	0.00771414	0.00763573	0.00755538	0.00747541	0.00739402	0.00731171	0.00722899	0.00714438
25	0.00348568	0.00343514	0.00338527	0.00333621	0.00328806	0.00324031	0.0031937	0.00314738	0.00310224	0.00305759	0.00301398	0.00297126	0.00292933	0.00288867	0.00284861	0.00280998	0.00277197	0.00273523	0.00269928	0.00266424	0.0026302	0.00259669	0.00256423	0.00253209	0.00250089	0.00247006	0.00243996	0.00241051	0.00238163	0.00235376	0.00232646	0.0023004	0.00227506	0.00225095	0.00222776	0.00220552	0.00218427	0.0021636	0.00214382	0.00212433	0.00210551	0.00208698	0.00206895	0.00205144	0.00203444	0.00201835	0.00200294	0.00198873	0.00197543
26	0.0011469	0.00114848	0.00115024	0.00115259	0.00115507	0.00115835	0.00116188	0.0011662	0.00117095	0.00117628	0.00118221	0.00118839	0.00119521	0.00120205	0.00120945	0.00121682	0.00122459	0.00123255	0.00124074	0.00124946	0.00125837	0.00126808	0.00127805	0.00128887	0.00130012	0.00131201	0.00132447	0.00133722	0.00135058	0.00136396	0.00137786	0.00139171	0.00140593	0.00142029	0.00143489	0.00144996	0.00146521	0.0014812	0.00149743	0.00151445	0.00153184	0.0015498	0.00156825	0.00158694	0.00160613	0.00162531	0.0016449	0.00166443	0.00168424
27	-0.000575342	-0.000559362	-0.000541543	-0.000519871	-0.000496721	-0.000469943	-0.000441278	-0.00040982	-0.000375595	-0.000339533	-0.000299948	-0.00025903	-0.000214473	-0.000168341	-0.000119192	-6.76828e-05	-1.41357e-05	4.25329e-05	0.00010049	0.00016175	0.000224178	0.000289338	0.00035613	0.000424659	0.000495438	0.000567129	0.000641346	0.000716285	0.000793459	0.000871815	0.000951738	0.00103352	0.00111625	0.00120117	0.00128683	0.00137435	0.0014628	0.0015523	0.001643	0.00173397	0.00182612	0.00191824	0.0020111	0.00210422	0.00219746	0.00229146	0.00238521	0.00247993	0.0025745
28	0.00108386	0.00113012	0.00117719	0.00122502	0.0012739	0.00132338	0.00137404	0.00142532	0.00147771	0.00153092	0.00158498	0.00164006	0.00169572	0.00175248	0.00180968	0.00186785	0.00192654	0.00198595	0.00204612	0.00210676	0.0021684	0.00223044	0.00229353	0.00235713	0.00242158	0.00248675	0.00255243	0.00261894	0.00268565	0.00275312	0.0028207	0.00288878	0.00295712	0.00302567	0.0030947	0.00316379	0.00323351	0.00330334	0.00337372	0.00344437	0.0035153	0.00358663	0.00365792	0.00372954	0.00380092	0.00387237	0.00394358	0.00401454	0.00408537
29	0.00516042	0.00517378	0.00518888	0.00520406	0.00522068	0.00523811	0.0052563	0.00527598	0.00529573	0.00531721	0.00533846	0.00536117	0.00538388	0.00540741	0.00543159	0.00545595	0.00548164	0.00550715	0.00553429	0.00556134	0.00558977	0.00561854	0.005648	0.00567833	0.0057086	0.00574008	0.0057711	0.00580332	0.00583522	0.00586799	0.00590103	0.00593442	0.00596875	0.00600296	0.00603848	0.00607363	0.00610991	0.00614591	0.00618238	0.00621892	0.00625512	0.00629181	0.00632764	0.00636421	0.00639995	0.00643634	0.00647241	0.00650874	0.00654541
30	0.00757232	0.00762965	0.00768835	0.0077472	0.00780738	0.0078682	0.0079297	0.00799217	0.00805441	0.00811754	0.00817985	0.00824256	0.00830459	0.00836642	0.00842835	0.00848976	0.00855213	0.00861414	0.00867748	0.00874096	0.00880533	0.00887032	0.00893519	0.00900077	0.00906528	0.00913011	0.00919358	0.00925673	0.00931906	0.00938056	0.00944226	0.00950307	0.00956486	0.00962618	0.00968849	0.0097509	0.0098135	0.00987652	0.00993862	0.010001	0.0100617	0.0101221	0.0101809	0.0102388	0.0102961	0.0103521	0.0104084	0.0104637	0.0105197
31	0.00643259	0.00647424	0.00651559	0.00655617	0.00659643	0.00663614	0.00667538	0.00671428	0.00675249	0.00679039	0.0068274	0.00686389	0.00689941	0.00693408	0.00696786	0.00700056	0.00703256	0.00706349	0.00709391	0.00712351	0.00715266	0.0071813	0.00720937	0.00723706	0.00726393	0.00729028	0.00731553	0.00733991	0.00736307	0.007385	0.00740579	0.00742523	0.00744378	0.00746116	0.00747791	0.00749385	0.00750929	0.00752423	0.00753855	0.00755242	0.00756539	0.00757765	0.00758869	0.00759863	0.0076072	0.00761437	0.00762026	0.00762476	0.00762826
[truncated: 928 more columns]

## Sheet: unguided distractor
id	-0.5	-0.499	-0.498	-0.497	-0.496	-0.49499	-0.49399	-0.49299	-0.49199	-0.49099	-0.48999	-0.48899	-0.48799	-0.48699	-0.48599	-0.48498	-0.48398	-0.48298	-0.48198	-0.48098	-0.47998	-0.47898	-0.47798	-0.47698	-0.47598	-0.47497	-0.47397	-0.47297	-0.47197	-0.47097	-0.46997	-0.46897	-0.46797	-0.46697	-0.46597	-0.46496	-0.46396	-0.46296	-0.46196	-0.46096	-0.45996	-0.45896	-0.45796	-0.45696	-0.45595	-0.45495	-0.45395	-0.45295	-0.45195
1	-0.000925268	-0.00106566	-0.00120571	-0.00134416	-0.00148186	-0.00161837	-0.00175355	-0.00188801	-0.00202063	-0.0021527	-0.00228272	-0.00241187	-0.00253916	-0.00266487	-0.00278912	-0.00291106	-0.00303183	-0.00314994	-0.00326678	-0.00338109	-0.00349365	-0.00360415	-0.00371222	-0.00381869	-0.00392226	-0.00402431	-0.00412341	-0.00422062	-0.00431525	-0.00440736	-0.00449739	-0.00458437	-0.0046695	-0.00475145	-0.00483136	-0.00490835	-0.00498278	-0.00505472	-0.00512358	-0.00519025	-0.00525362	-0.00531475	-0.0053728	-0.0054283	-0.00548116	-0.0055311	-0.00557879	-0.00562339	-0.00566578
2	-0.00185903	-0.00180391	-0.00175056	-0.00169668	-0.00164422	-0.00159113	-0.00153826	-0.00148528	-0.00143123	-0.00137785	-0.00132291	-0.00126917	-0.00121457	-0.00116105	-0.00110822	-0.00105585	-0.00100558	-0.00095511	-0.000907161	-0.000858828	-0.000812144	-0.000765574	-0.000719038	-0.000673478	-0.000626657	-0.000581434	-0.00053484	-0.000489782	-0.000444537	-0.000400115	-0.000357255	-0.000314365	-0.000274235	-0.000233724	-0.000195873	-0.00015809	-0.000121655	-8.62637e-05	-5.0559e-05	-1.67335e-05	1.83299e-05	5.142e-05	8.53584e-05	0.000118071	0.000150214	0.000182216	0.000212139	0.000242586	0.000270323
3	0.00214108	0.00209749	0.00205434	0.00200877	0.001964	0.0019168	0.00186998	0.00182182	0.00177314	0.00172467	0.00167479	0.00162615	0.00157574	0.00152643	0.0014757	0.00142493	0.00137354	0.00132076	0.00126819	0.00121352	0.0011595	0.00110381	0.00104863	0.000993071	0.000937466	0.000882795	0.000827487	0.000773644	0.000718884	0.000665032	0.000610433	0.000555515	0.000500343	0.0004438	0.00038752	0.000329712	0.000272437	0.00021449	0.000157024	0.000100221	4.36482e-05	-1.12929e-05	-6.62228e-05	-0.000119518	-0.000172818	-0.000225406	-0.000277807	-0.000330697	-0.000383139
4	-0.00281215	-0.00281328	-0.00281429	-0.00281469	-0.00281454	-0.00281446	-0.0028138	-0.00281384	-0.0028137	-0.00281446	-0.00281561	-0.00281734	-0.00281982	-0.00282229	-0.00282539	-0.002828	-0.00283077	-0.00283293	-0.00283473	-0.00283625	-0.00283721	-0.00283842	-0.00283936	-0.00284093	-0.00284278	-0.00284532	-0.0028486	-0.00285228	-0.00285673	-0.00286119	-0.00286597	-0.00287049	-0.00287472	-0.00287867	-0.00288197	-0.00288516	-0.00288784	-0.00289064	-0.00289348	-0.00289655	-0.00290024	-0.00290413	-0.00290883	-0.00291363	-0.00291888	-0.00292414	-0.00292916	-0.00293416	-0.00293833
5	-0.00284872	-0.00285425	-0.00285984	-0.00286614	-0.00287203	-0.00287823	-0.00288371	-0.00288887	-0.00289334	-0.00289705	-0.0029004	-0.00290295	-0.0029056	-0.00290776	-0.00291034	-0.00291284	-0.00291571	-0.00291875	-0.00292176	-0.00292494	-0.00292755	-0.00293012	-0.00293179	-0.00293318	-0.0029337	-0.0029338	-0.00293343	-0.0029326	-0.00293183	-0.00293059	-0.00292972	-0.00292835	-0.00292727	-0.0029257	-0.00292396	-0.00292184	-0.00291899	-0.002916	-0.00291194	-0.00290798	-0.00290306	-0.00289827	-0.00289302	-0.00288763	-0.00288234	-0.0028764	-0.00287085	-0.00286423	-0.00285783
6	-0.00163649	-0.00167191	-0.00170666	-0.00174032	-0.00177367	-0.00180551	-0.00183702	-0.00186709	-0.00189646	-0.00192481	-0.00195198	-0.00197857	-0.0020037	-0.00202841	-0.00205175	-0.00207441	-0.00209606	-0.00211658	-0.00213645	-0.00215487	-0.00217268	-0.00218906	-0.00220457	-0.00221895	-0.00223208	-0.00224441	-0.00225526	-0.00226544	-0.00227424	-0.00228218	-0.00228909	-0.00229482	-0.00229984	-0.00230348	-0.0023065	-0.0023082	-0.00230906	-0.00230891	-0.00230758	-0.00230557	-0.00230218	-0.00229822	-0.00229301	-0.00228706	-0.00228024	-0.00227236	-0.00226399	-0.00225438	-0.00224442
7	0.000462326	0.000487952	0.000512129	0.000535545	0.000557401	0.00057833	0.000597918	0.000616392	0.000633927	0.000650243	0.00066598	0.000680527	0.000694619	0.000707665	0.000720087	0.00073163	0.000742189	0.000751949	0.000760367	0.000767926	0.000773961	0.00077897	0.000782531	0.000784891	0.000786081	0.000786003	0.000785089	0.000782993	0.000780285	0.00077659	0.000772304	0.000767215	0.000761359	0.000754759	0.000747119	0.00073864	0.00072889	0.000718118	0.000705999	0.000692717	0.000678203	0.000662531	0.000645885	0.000628244	0.000609915	0.00059082	0.000571227	0.000551025	0.000530339
8	0.00337775	0.00343058	0.00348276	0.00353466	0.00358543	0.00363633	0.00368584	0.00373538	0.00378364	0.00383135	0.00387816	0.00392373	0.00396881	0.00401222	0.00405538	0.00409693	0.00413817	0.00417833	0.00421783	0.0042569	0.00429489	0.00433286	0.00436947	0.00440599	0.00444119	0.00447579	0.00450937	0.00454177	0.00457355	0.0046038	0.00463374	0.00466227	0.00469051	0.00471783	0.00474467	0.00477113	0.00479678	0.00482238	0.00484694	0.00487137	0.00489475	0.00491764	0.00493966	0.00496083	0.00498144	0.00500103	0.00502033	0.00503874	0.00505698
9	-0.000933299	-0.000982489	-0.00103177	-0.00108164	-0.00113146	-0.00118166	-0.00123167	-0.00128164	-0.00133135	-0.00138061	-0.00142965	-0.00147808	-0.00152644	-0.00157434	-0.00162232	-0.00167019	-0.0017182	-0.00176637	-0.00181456	-0.00186296	-0.00191109	-0.00195922	-0.00200679	-0.002054	-0.0021005	-0.00214635	-0.00219158	-0.00223608	-0.00228024	-0.00232381	-0.00236729	-0.0024104	-0.00245349	-0.00249634	-0.00253896	-0.0025813	-0.00262302	-0.00266428	-0.00270456	-0.00274416	-0.00278269	-0.0028204	-0.00285722	-0.00289323	-0.0029287	-0.00296345	-0.00299793	-0.00303177	-0.00306532
10	0.00474338	0.00480167	0.00485973	0.00491621	0.00497218	0.00502666	0.00508006	0.00513234	0.00518301	0.00523295	0.005281	0.00532841	0.005374	0.00541857	0.00546159	0.00550293	0.00554292	0.00558062	0.00561702	0.0056509	0.00568333	0.00571354	0.00574206	0.00576898	0.005794	0.00581792	0.00583981	0.00586064	0.00587932	0.00589643	0.00591129	0.0059238	0.00593398	0.00594118	0.0059461	0.00594795	0.00594772	0.00594489	0.00594025	0.00593377	0.00592562	0.00591619	0.00590494	0.00589242	0.00587763	0.005861	0.00584159	0.00581954	0.00579444
11	0.00137622	0.00149973	0.00162319	0.00174946	0.00187552	0.00200387	0.00213242	0.00226157	0.00239153	0.00252029	0.0026502	0.00277817	0.00290706	0.00303477	0.0031627	0.0032912	0.00341918	0.00354922	0.00367847	0.00380999	0.00394106	0.00407309	0.00420535	0.00433656	0.00446851	0.00459796	0.00472805	0.00485569	0.0049832	0.00510975	0.00523518	0.00536155	0.00548615	0.00561265	0.00573753	0.0058636	0.00598885	0.00611328	0.0062378	0.00635944	0.00648153	0.00659993	0.00671825	0.00683384	0.00694816	0.00706186	0.00717308	0.00728547	0.00739493
12	0.00113128	0.00112376	0.00111582	0.00110862	0.00110051	0.00109289	0.00108438	0.00107568	0.00106661	0.00105674	0.00104716	0.00103663	0.0010268	0.00101644	0.00100666	0.000997063	0.000987451	0.000978561	0.000968998	0.000960139	0.000950317	0.000940639	0.000930285	0.000919344	0.000908424	0.00089651	0.000885275	0.000873254	0.000862104	0.000850878	0.000840118	0.00083005	0.000819713	0.000810409	0.000800264	0.00079085	0.000780589	0.000770315	0.000759795	0.000748563	0.00073793	0.000726389	0.000716003	0.000705159	0.00069537	0.000685953	0.000676898	0.000668916	0.000660458
13	-0.00015203	-9.30708e-05	-3.45159e-05	2.31608e-05	7.89869e-05	0.000134582	0.000187155	0.000239447	0.00028843	0.000336389	0.000381728	0.000425	0.000466845	0.000505821	0.000544322	0.000579769	0.000614886	0.000647395	0.00067883	0.00070841	0.000735716	0.000761771	0.000784567	0.000806245	0.000824398	0.000841064	0.000854735	0.000866285	0.000875796	0.000882638	0.000888263	0.000891008	0.000892796	0.000891882	0.000889642	0.000885123	0.000878559	0.000870162	0.000859087	0.000846465	0.000830945	0.000813936	0.00079429	0.000773031	0.000749686	0.000724519	0.000697817	0.00066909	0.000639159
14	-0.00222056	-0.00211805	-0.00201228	-0.00190342	-0.00179158	-0.00167684	-0.0015595	-0.00143956	-0.00131737	-0.00119288	-0.00106634	-0.000937726	-0.00080707	-0.000674405	-0.000539579	-0.000402693	-0.000263532	-0.00012224	2.12892e-05	0.000166912	0.000314523	0.000464001	0.000615045	0.000767561	0.000921187	0.00107584	0.00123126	0.00138736	0.00154408	0.00170136	0.00185929	0.00201785	0.00217717	0.00233725	0.00249813	0.00265977	0.00282205	0.00298488	0.00314799	0.00331119	0.00347419	0.00363674	0.00379865	0.0039597	0.00411983	0.00427892	0.00443703	0.00459419	0.00475046
15	-0.00342418	-0.00342677	-0.00342836	-0.00343094	-0.00343245	-0.00343467	-0.00343614	-0.00343735	-0.00343836	-0.00343802	-0.0034379	-0.00343589	-0.00343412	-0.0034308	-0.00342735	-0.00342336	-0.00341869	-0.00341456	-0.00340936	-0.0034052	-0.00339997	-0.0033954	-0.00339016	-0.00338454	-0.00337878	-0.00337162	-0.00336468	-0.0033559	-0.00334734	-0.00333738	-0.00332727	-0.0033168	-0.00330569	-0.00329521	-0.00328378	-0.00327334	-0.00326197	-0.00325112	-0.00323967	-0.00322773	-0.00321562	-0.00320213	-0.00318875	-0.00317373	-0.00315881	-0.00314279	-0.0031266	-0.0031103	-0.00309352
16	-0.00428394	-0.00429326	-0.00430223	-0.00431088	-0.00431942	-0.00432748	-0.00433518	-0.00434189	-0.00434767	-0.00435197	-0.00435478	-0.004356	-0.00435552	-0.00435384	-0.00435072	-0.00434705	-0.00434256	-0.00433804	-0.00433334	-0.00432871	-0.00432425	-0.00431945	-0.00431475	-0.00430912	-0.00430314	-0.00429589	-0.00428779	-0.00427857	-0.00426824	-0.00425741	-0.00424559	-0.00423398	-0.00422184	-0.00421031	-0.0041988	-0.00418773	-0.00417706	-0.00416624	-0.0041559	-0.0041448	-0.00413395	-0.00412216	-0.00411026	-0.00409783	-0.00408503	-0.00407248	-0.00405955	-0.00404756	-0.00403541
17	-0.00314071	-0.00315317	-0.00316704	-0.00318184	-0.00319828	-0.00321606	-0.00323506	-0.00325533	-0.003276	-0.00329744	-0.00331863	-0.00334003	-0.00336112	-0.0033822	-0.00340359	-0.00342522	-0.00344797	-0.00347149	-0.00349659	-0.0035228	-0.00355032	-0.0035788	-0.00360771	-0.00363701	-0.0036658	-0.00369434	-0.00372197	-0.00374907	-0.00377566	-0.00380203	-0.0038288	-0.003856	-0.00388439	-0.00391375	-0.0039444	-0.003976	-0.00400817	-0.00404065	-0.00407262	-0.00410398	-0.00413405	-0.00416292	-0.00419049	-0.00421698	-0.00424292	-0.0042685	-0.00429453	-0.00432107	-0.00434858
18	-0.00153884	-0.00155615	-0.00157276	-0.00158995	-0.00160654	-0.0016233	-0.00163994	-0.00165622	-0.00167291	-0.00168888	-0.00170552	-0.00172145	-0.00173781	-0.00175384	-0.00176969	-0.00178571	-0.00180095	-0.00181664	-0.00183131	-0.00184633	-0.00186058	-0.00187474	-0.0018887	-0.00190201	-0.00191564	-0.00192826	-0.00194133	-0.00195341	-0.00196554	-0.00197707	-0.00198798	-0.00199876	-0.00200836	-0.00201814	-0.00202661	-0.00203518	-0.00204281	-0.0020501	-0.00205707	-0.00206314	-0.00206935	-0.00207429	-0.00207937	-0.00208319	-0.00208669	-0.0020893	-0.00209095	-0.00209222	-0.00209207
19	-0.00180468	-0.00181671	-0.00182791	-0.0018383	-0.00184773	-0.00185636	-0.00186406	-0.00187107	-0.00187733	-0.00188303	-0.00188821	-0.00189287	-0.00189717	-0.00190089	-0.00190427	-0.00190697	-0.00190919	-0.00191068	-0.00191146	-0.00191159	-0.00191087	-0.00190966	-0.00190763	-0.00190524	-0.00190225	-0.00189893	-0.00189529	-0.00189123	-0.00188706	-0.00188232	-0.00187748	-0.00187201	-0.00186625	-0.00185995	-0.00185311	-0.00184594	-0.00183808	-0.00183012	-0.00182154	-0.00181295	-0.00180402	-0.00179499	-0.00178596	-0.00177663	-0.0017675	-0.0017579	-0.00174846	-0.00173857	-0.00172858
20	-0.000494963	-0.000528037	-0.00056243	-0.000598546	-0.000636748	-0.000677534	-0.000721096	-0.000767767	-0.000817435	-0.000870136	-0.000925462	-0.000983176	-0.00104275	-0.00110382	-0.001166	-0.00122897	-0.00129268	-0.00135696	-0.00142217	-0.00148828	-0.00155585	-0.00162499	-0.00169611	-0.0017694	-0.00184485	-0.00192264	-0.00200229	-0.00208389	-0.0021667	-0.00225066	-0.00233514	-0.00241991	-0.00250478	-0.00258936	-0.002674	-0.00275831	-0.00284293	-0.00292761	-0.0030129	-0.0030988	-0.00318541	-0.00327297	-0.00336103	-0.00344991	-0.00353884	-0.00362801	-0.00371671	-0.00380481	-0.00389206
21	0.00102472	0.00101522	0.00100508	0.00099449	0.000982833	0.000970961	0.00095776	0.000944276	0.000929517	0.000914186	0.00089794	0.000880798	0.000863232	0.000844597	0.000825912	0.000806219	0.00078654	0.000766101	0.000745404	0.000724251	0.000702382	0.000680283	0.000657085	0.000633723	0.000609192	0.000584408	0.000558771	0.00053271	0.000506358	0.000479429	0.000452732	0.00042541	0.000398532	0.000371123	0.000343952	0.000316462	0.000288718	0.000260914	0.000232377	0.000203985	0.000174698	0.000145627	0.000115946	8.64009e-05	5.6854e-05	2.72642e-05	-1.71231e-06	-3.08898e-05	-5.91569e-05
22	-0.000976961	-0.00100611	-0.00103622	-0.00106534	-0.00109458	-0.00112376	-0.0011517	-0.00118025	-0.0012065	-0.00123328	-0.00125768	-0.00128175	-0.00130437	-0.00132544	-0.0013464	-0.00136491	-0.00138417	-0.00140095	-0.00141823	-0.00143388	-0.00144879	-0.00146326	-0.00147548	-0.00148804	-0.00149751	-0.00150717	-0.00151404	-0.00152007	-0.00152455	-0.00152687	-0.001529	-0.0015281	-0.00152757	-0.0015241	-0.0015204	-0.00151468	-0.0015073	-0.00149905	-0.00148778	-0.00147629	-0.00146132	-0.00144588	-0.00142764	-0.00140797	-0.00138682	-0.00136317	-0.00133915	-0.00131203	-0.00128471
23	0.00112335	0.00112093	0.00111754	0.00111401	0.00110984	0.00110572	0.00110128	0.00109674	0.00109201	0.00108674	0.0010812	0.00107468	0.0010677	0.00105959	0.00105086	0.00104126	0.00103103	0.00102042	0.00100932	0.000998298	0.000986927	0.000975789	0.000964369	0.000952952	0.000941216	0.000929045	0.000916486	0.000903143	0.000889416	0.000874873	0.000860069	0.00084476	0.000829379	0.000813956	0.000798585	0.000783514	0.000768463	0.000753751	0.000738883	0.000724111	0.000708994	0.000693644	0.00067791	0.000661766	0.000645428	0.000628774	0.000612273	0.00059575	0.000579695
24	-0.00251295	-0.00253411	-0.00255565	-0.00257746	-0.00260004	-0.00262201	-0.00264481	-0.00266678	-0.0026893	-0.00271153	-0.00273389	-0.00275688	-0.00277978	-0.00280397	-0.00282819	-0.00285373	-0.00287969	-0.00290638	-0.00293383	-0.00296124	-0.00298942	-0.00301709	-0.00304521	-0.0030729	-0.00310053	-0.00312824	-0.00315557	-0.00318347	-0.00321109	-0.00323941	-0.00326787	-0.00329674	-0.00332617	-0.00335553	-0.00338553	-0.00341512	-0.00344496	-0.00347438	-0.00350339	-0.0035322	-0.0035601	-0.00358797	-0.00361488	-0.00364169	-0.00366795	-0.0036938	-0.00371968	-0.00374481	-0.00377025
25	-0.00183061	-0.0018003	-0.00176947	-0.00173855	-0.00170698	-0.00167567	-0.00164386	-0.00161245	-0.00158095	-0.00154978	-0.00151896	-0.00148833	-0.00145834	-0.00142843	-0.00139918	-0.00137002	-0.00134138	-0.00131295	-0.0012849	-0.0012573	-0.0012301	-0.00120367	-0.00117785	-0.00115313	-0.0011293	-0.00110685	-0.00108553	-0.00106567	-0.00104705	-0.00102976	-0.00101371	-0.000998682	-0.000984884	-0.00097184	-0.000960073	-0.000949022	-0.000939367	-0.000930747	-0.000923636	-0.00091815	-0.000914207	-0.000912469	-0.000912223	-0.000914425	-0.000918065	-0.000923889	-0.000931193	-0.000940033	-0.000950525
26	-0.00176135	-0.00174184	-0.00172172	-0.00170113	-0.0016797	-0.00165779	-0.00163504	-0.00161186	-0.00158812	-0.00156405	-0.00153985	-0.00151543	-0.00149127	-0.00146698	-0.00144306	-0.00141908	-0.00139525	-0.00137138	-0.00134727	-0.00132314	-0.00129843	-0.00127374	-0.00124847	-0.00122323	-0.00119777	-0.00117236	-0.00114727	-0.00112223	-0.0010979	-0.00107363	-0.00105013	-0.00102669	-0.00100369	-0.000980826	-0.000957888	-0.000935197	-0.00091208	-0.000889324	-0.000866168	-0.000843424	-0.000820676	-0.000798276	-0.000776405	-0.000754715	-0.000733901	-0.000713092	-0.00069311	-0.000673063	-0.000653441
27	0.00172104	0.00167766	0.00163214	0.00158689	0.00154136	0.0014967	0.00145366	0.00141148	0.00137176	0.00133222	0.00129446	0.00125605	0.00121773	0.00117839	0.00113754	0.0010961	0.00105266	0.00100964	0.000965512	0.000922765	0.000880574	0.000840037	0.000801472	0.000763932	0.000728689	0.000693325	0.000659374	0.000624396	0.000589372	0.000553281	0.000516042	0.000478636	0.000439986	0.00040246	0.000364571	0.000328658	0.000293619	0.000260394	0.000228835	0.000197987	0.000168708	0.000138767	0.000109548	7.88877e-05	4.79541e-05	1.58873e-05	-1.69726e-05	-4.97692e-05	-8.31546e-05
28	-0.00381159	-0.00381161	-0.00380972	-0.00380705	-0.00380232	-0.00379714	-0.00378994	-0.00378195	-0.00377213	-0.00376073	-0.00374777	-0.00373245	-0.00371581	-0.00369646	-0.00367594	-0.00365299	-0.00362885	-0.00360305	-0.00357592	-0.00354796	-0.00351848	-0.00348868	-0.00345721	-0.00342538	-0.0033919	-0.00335755	-0.00332176	-0.00328444	-0.00324608	-0.00320575	-0.00316477	-0.00312188	-0.00307855	-0.00303384	-0.00298862	-0.00294279	-0.00289613	-0.00284949	-0.00280167	-0.00275408	-0.00270521	-0.00265628	-0.00260633	-0.00255576	-0.00250473	-0.00245258	-0.00240055	-0.00234727	-0.00229441
29	0.0012914	0.00126356	0.00123516	0.00120846	0.00118127	0.00115559	0.0011301	0.00110519	0.00108142	0.00105715	0.00103472	0.0010113	0.000989647	0.00096745	0.000946156	0.000925469	0.000904488	0.000885252	0.000864919	0.000846718	0.000827558	0.000809888	0.000792313	0.00077494	0.000759026	0.000742179	0.000727611	0.000711848	0.000698081	0.000683881	0.000670399	0.000657763	0.000644313	0.000632661	0.000619332	0.000607794	0.000594911	0.00058284	0.00057074	0.000558115	0.000546923	0.000534347	0.000523875	0.000512143	0.000501939	0.000491447	0.000480989	0.000471368	0.000460267
30	-0.00181274	-0.0017643	-0.00171692	-0.00166969	-0.00162335	-0.00157821	-0.00153363	-0.001491	-0.0014487	-0.00140841	-0.00136853	-0.00133005	-0.00129239	-0.00125528	-0.00121954	-0.00118385	-0.00114995	-0.0011163	-0.00108452	-0.00105382	-0.00102477	-0.000997759	-0.000972041	-0.00094896	-0.000926933	-0.000907436	-0.000889055	-0.000872521	-0.000857446	-0.000843416	-0.000831272	-0.000819766	-0.00081041	-0.000801919	-0.000795539	-0.000790723	-0.000787719	-0.000787009	-0.000787754	-0.000791112	-0.00079573	-0.0008027	-0.000811	-0.000821	-0.000832591	-0.000845246	-0.000859754	-0.000875071	-0.000892318
31	0.00185502	0.00181984	0.00178358	0.0017466	0.00170874	0.00167032	0.00163117	0.00159145	0.00155104	0.00150987	0.00146796	0.00142502	0.00138127	0.00133634	0.0012906	0.00124378	0.00119623	0.00114795	0.00109909	0.00104998	0.00100043	0.000950984	0.000901195	0.000851568	0.000801638	0.000751604	0.000701299	0.000650476	0.000599445	0.000547618	0.000495682	0.000443037	0.000390384	0.000337487	0.000284645	0.00023219	0.000179805	0.00012827	7.68105e-05	2.62487e-05	-2.41797e-05	-7.40818e-05	-0.000123707	-0.000173343	-0.000222504	-0.000272014	-0.00032088	-0.000369981	-0.000418386
[truncated: 928 more columns]

## Sheet: guided distractor
id	-0.5	-0.499	-0.498	-0.497	-0.496	-0.49499	-0.49399	-0.49299	-0.49199	-0.49099	-0.48999	-0.48899	-0.48799	-0.48699	-0.48599	-0.48498	-0.48398	-0.48298	-0.48198	-0.48098	-0.47998	-0.47898	-0.47798	-0.47698	-0.47598	-0.47497	-0.47397	-0.47297	-0.47197	-0.47097	-0.46997	-0.46897	-0.46797	-0.46697	-0.46597	-0.46496	-0.46396	-0.46296	-0.46196	-0.46096	-0.45996	-0.45896	-0.45796	-0.45696	-0.45595	-0.45495	-0.45395	-0.45295	-0.45195
1	-0.00629167	-0.00627866	-0.00626283	-0.00624475	-0.00622339	-0.0062003	-0.00617382	-0.00614556	-0.00611421	-0.00608051	-0.0060443	-0.00600501	-0.00596375	-0.00591899	-0.0058725	-0.00582267	-0.00577094	-0.00571659	-0.0056599	-0.00560148	-0.00554034	-0.00547807	-0.005413	-0.00534684	-0.00527819	-0.00520795	-0.0051358	-0.00506136	-0.00498563	-0.00490714	-0.00482769	-0.0047456	-0.00466253	-0.00457749	-0.00449113	-0.00440376	-0.00431467	-0.00422536	-0.00413412	-0.0040429	-0.00394994	-0.0038566	-0.00376208	-0.00366641	-0.00357027	-0.00347234	-0.00337448	-0.00327474	-0.00317521
2	-0.00424021	-0.00421552	-0.0041897	-0.00416451	-0.00413829	-0.00411248	-0.00408633	-0.0040601	-0.00403445	-0.00400829	-0.00398334	-0.00395782	-0.00393349	-0.00390899	-0.00388504	-0.00386157	-0.00383779	-0.00381502	-0.00379144	-0.00376893	-0.0037458	-0.00372336	-0.00370108	-0.00367888	-0.00365777	-0.00363631	-0.00361646	-0.00359629	-0.00357751	-0.00355889	-0.00354083	-0.00352358	-0.00350593	-0.00348948	-0.00347216	-0.00345592	-0.00343908	-0.00342277	-0.0034067	-0.00339046	-0.00337539	-0.00335973	-0.00334561	-0.00333101	-0.00331755	-0.00330414	-0.00329089	-0.0032783	-0.00326487
3	0.00377475	0.00385098	0.00392657	0.0040015	0.00407602	0.00415039	0.0042245	0.00429865	0.00437245	0.00444601	0.0045189	0.00459095	0.00466188	0.00473137	0.0047994	0.00486568	0.00493039	0.00499344	0.00505503	0.00511531	0.00517436	0.00523238	0.00528931	0.00534521	0.00539992	0.0054533	0.00550518	0.00555526	0.00560344	0.00564946	0.00569326	0.00573479	0.00577398	0.00581103	0.00584581	0.00587861	0.00590932	0.0059381	0.00596492	0.00598964	0.00601239	0.00603277	0.00605102	0.00606669	0.00607996	0.00609064	0.00609866	0.00610422	0.00610698
4	-0.00157385	-0.0015505	-0.00152916	-0.00151014	-0.00149287	-0.00147812	-0.00146488	-0.00145381	-0.00144415	-0.00143599	-0.00142933	-0.0014236	-0.00141958	-0.00141639	-0.00141504	-0.00141497	-0.00141674	-0.00142049	-0.00142592	-0.0014338	-0.00144316	-0.00145486	-0.00146791	-0.00148263	-0.00149865	-0.00151548	-0.00153363	-0.00155203	-0.00157168	-0.00159165	-0.00161271	-0.00163466	-0.00165747	-0.00168183	-0.00170685	-0.00173365	-0.00176105	-0.0017898	-0.00181919	-0.00184904	-0.00187958	-0.00190972	-0.00194043	-0.00197038	-0.00200061	-0.00203034	-0.00205993	-0.00208968	-0.00211891
5	0.00204707	0.00204495	0.00204216	0.00203764	0.00203264	0.00202557	0.00201813	0.00200911	0.00199973	0.00198977	0.00197938	0.00196933	0.00195868	0.00194871	0.00193797	0.00192751	0.00191621	0.00190438	0.00189178	0.00187796	0.00186362	0.00184793	0.00183205	0.00181524	0.00179852	0.00178158	0.00176477	0.00174826	0.00173169	0.00171549	0.00169888	0.00168229	0.00166498	0.00164725	0.00162871	0.00160953	0.00158978	0.00156949	0.00154907	0.0015284	0.00150803	0.00148765	0.00146771	0.00144776	0.00142805	0.00140814	0.00138801	0.00136748	0.00134628
6	-0.000951017	-0.000950619	-0.000951114	-0.000950246	-0.000950791	-0.000950275	-0.00095065	-0.000950836	-0.000950675	-0.000951153	-0.000950116	-0.000949918	-0.000947831	-0.000945993	-0.000942899	-0.000939063	-0.000935175	-0.000929825	-0.000925408	-0.000919577	-0.000914819	-0.000909436	-0.000904353	-0.000899631	-0.000894037	-0.000889284	-0.000882837	-0.000876844	-0.000869178	-0.000860939	-0.000851826	-0.000841166	-0.000830653	-0.000818359	-0.000806798	-0.00079416	-0.000782064	-0.000770084	-0.00075786	-0.000746628	-0.000734325	-0.000722951	-0.000710172	-0.000697318	-0.000683388	-0.000668091	-0.000652439	-0.000634724	-0.000617261
7	2.8814e-05	-1.69301e-05	-6.19809e-05	-0.00010729	-0.000152481	-0.000197151	-0.000242406	-0.000286779	-0.000332138	-0.000376875	-0.000422452	-0.000468097	-0.000513986	-0.000560599	-0.000606761	-0.000653839	-0.000700066	-0.000746813	-0.000792803	-0.000838578	-0.000884083	-0.000928754	-0.000973719	-0.00101771	-0.0010623	-0.00110632	-0.00115081	-0.00119537	-0.00123993	-0.00128503	-0.00132959	-0.00137468	-0.00141892	-0.00146318	-0.00150666	-0.00154951	-0.0015919	-0.00163325	-0.00167454	-0.00171486	-0.00175531	-0.00179526	-0.00183528	-0.00187532	-0.00191514	-0.00195523	-0.00199474	-0.00203434	-0.00207313
8	-0.000447346	-0.000402602	-0.000357292	-0.000312055	-0.000266575	-0.000220846	-0.000175312	-0.000129322	-8.38452e-05	-3.79759e-05	7.35105e-06	5.27375e-05	9.78384e-05	0.000142567	0.000187375	0.000231523	0.000275983	0.000319801	0.000363864	0.000407582	0.000451202	0.000494853	0.000537969	0.000581305	0.000623823	0.000666408	0.000708189	0.000749602	0.000790474	0.000830507	0.000870317	0.000909058	0.000947727	0.000985471	0.00102302	0.00106006	0.00109657	0.00113298	0.00116853	0.00120407	0.00123862	0.00127286	0.00130619	0.0013387	0.00137055	0.00140111	0.0014312	0.00145992	0.00148817
9	0.000652198	0.000639253	0.000625152	0.000610473	0.000594895	0.000578879	0.000562563	0.000545984	0.000529681	0.000513241	0.00049727	0.000481179	0.000465242	0.000449087	0.000432459	0.000415459	0.000397461	0.00037899	0.000359457	0.000339481	0.000318912	0.000298076	0.000277382	0.000256664	0.000236642	0.000216777	0.000197643	0.000178681	0.000159949	0.000141224	0.000122012	0.000102563	8.2156e-05	6.13449e-05	3.96549e-05	1.75916e-05	-4.75858e-06	-2.7242e-05	-4.92674e-05	-7.11031e-05	-9.20382e-05	-0.000112565	-0.000132312	-0.000151675	-0.000170853	-0.000189908	-0.00020947	-0.000229259	-0.000249915
10	-0.00322852	-0.003221	-0.00321227	-0.00320239	-0.0031913	-0.00317932	-0.00316612	-0.00315209	-0.0031368	-0.0031205	-0.00310287	-0.00308391	-0.00306359	-0.00304166	-0.00301842	-0.00299354	-0.00296743	-0.00293991	-0.00291123	-0.00288145	-0.00285053	-0.0028187	-0.00278569	-0.0027517	-0.00271642	-0.0026799	-0.00264199	-0.00260258	-0.00256176	-0.00251935	-0.00247562	-0.00243051	-0.00238421	-0.00233689	-0.00228852	-0.00223941	-0.00218934	-0.00213854	-0.00208677	-0.00203401	-0.00198023	-0.0019251	-0.00186886	-0.0018111	-0.00175218	-0.00169189	-0.00163048	-0.00156813	-0.00150474
11	-0.00725037	-0.00737883	-0.00750446	-0.00762514	-0.00774341	-0.00785662	-0.00796681	-0.00807229	-0.00817351	-0.00827051	-0.00836208	-0.0084497	-0.00853141	-0.00860913	-0.00868125	-0.00874906	-0.00881211	-0.00887043	-0.0089248	-0.00897417	-0.0090199	-0.00906059	-0.00909742	-0.00912939	-0.00915695	-0.00918	-0.00919816	-0.00921217	-0.00922119	-0.00922634	-0.00922681	-0.0092235	-0.00921605	-0.00920474	-0.00918982	-0.00917085	-0.00914857	-0.00912218	-0.00909252	-0.00905893	-0.00902198	-0.00898159	-0.0089378	-0.00889121	-0.00884136	-0.00878924	-0.00873421	-0.00867711	-0.00861755
12	-0.00339762	-0.00339973	-0.00340284	-0.00340432	-0.00340623	-0.0034072	-0.00340755	-0.00340806	-0.00340711	-0.00340715	-0.00340561	-0.00340516	-0.00340386	-0.003403	-0.00340243	-0.00340136	-0.00340149	-0.00340046	-0.00340082	-0.00340004	-0.00340001	-0.00339954	-0.00339878	-0.00339851	-0.00339712	-0.00339685	-0.00339533	-0.00339495	-0.00339395	-0.00339351	-0.00339349	-0.00339327	-0.0033943	-0.00339463	-0.00339641	-0.00339751	-0.00339957	-0.00340143	-0.0034034	-0.00340582	-0.00340761	-0.00341033	-0.00341218	-0.00341507	-0.00341746	-0.00342062	-0.00342402	-0.00342772	-0.00343238
13	0.00294117	0.00305646	0.00317046	0.0032839	0.00339689	0.00350789	0.00361906	0.00372749	0.00383596	0.00394204	0.00404724	0.00415121	0.00425309	0.00435487	0.00445375	0.00455275	0.00464891	0.00474424	0.00483752	0.00492832	0.005018	0.00510384	0.00518889	0.00526984	0.00534941	0.00542586	0.0054997	0.00557194	0.00564045	0.00570832	0.00577212	0.00583499	0.00589439	0.0059514	0.00600604	0.00605653	0.00610548	0.0061493	0.00619153	0.00622908	0.00626405	0.00629589	0.00632386	0.00635034	0.00637214	0.00639307	0.00640954	0.0064243	0.0064357
14	0.00105746	0.00112728	0.00119855	0.00127215	0.00134746	0.00142508	0.00150546	0.00158836	0.00167521	0.0017649	0.00185911	0.00195647	0.00205788	0.00216263	0.00227009	0.00238082	0.00249277	0.0026075	0.0027226	0.00283964	0.00295724	0.00307582	0.00319601	0.00331655	0.00343986	0.00356362	0.00369064	0.00381896	0.00394994	0.0040833	0.0042179	0.00435545	0.00449271	0.00463234	0.00477086	0.00491009	0.00504843	0.00518547	0.00532261	0.00545723	0.00559296	0.00572648	0.00586141	0.00599588	0.00613106	0.00626782	0.00640397	0.00654263	0.00667941
15	-0.00185217	-0.00187478	-0.00189763	-0.00192087	-0.00194406	-0.00196784	-0.00199169	-0.00201627	-0.00204135	-0.00206715	-0.00209388	-0.00212119	-0.00214952	-0.00217821	-0.00220759	-0.0022371	-0.00226672	-0.00229631	-0.0023255	-0.00235462	-0.00238318	-0.00241172	-0.00243999	-0.00246832	-0.00249688	-0.00252555	-0.00255478	-0.00258412	-0.00261395	-0.00264376	-0.0026736	-0.00270322	-0.00273225	-0.00276085	-0.00278844	-0.00281544	-0.00284147	-0.00286686	-0.00289168	-0.00291595	-0.00294014	-0.0029639	-0.00298783	-0.00301146	-0.00303506	-0.00305835	-0.0030811	-0.00310339	-0.00312461
16	2.74861e-06	5.40997e-05	0.000104619	0.000156186	0.000207315	0.000258746	0.000310438	0.000361622	0.000413642	0.000464701	0.000516723	0.0005679	0.000619661	0.000671149	0.000722561	0.000774383	0.000825549	0.000877526	0.000928623	0.000980443	0.00103158	0.00108293	0.00113405	0.00118472	0.00123562	0.00128561	0.00133604	0.00138551	0.00143532	0.00148451	0.00153371	0.00158281	0.00163153	0.00168058	0.00172896	0.0017778	0.00182589	0.00187424	0.00192199	0.00196957	0.00201685	0.00206357	0.00211033	0.00215631	0.00220257	0.00224811	0.00229398	0.00233942	0.00238501
17	-0.00392841	-0.00386527	-0.00379998	-0.00373291	-0.003664	-0.00359267	-0.00351977	-0.00344408	-0.00336689	-0.003287	-0.00320547	-0.0031218	-0.00303619	-0.00294913	-0.00285987	-0.00276966	-0.0026772	-0.00258383	-0.00248847	-0.00239182	-0.00229363	-0.00219362	-0.0020925	-0.00198919	-0.00188497	-0.00177856	-0.00167111	-0.00156183	-0.00145115	-0.00133917	-0.00122543	-0.00111086	-0.000994393	-0.00087731	-0.00075854	-0.000639068	-0.000518393	-0.000396718	-0.000274348	-0.00015064	-2.65135e-05	9.91588e-05	0.000225329	0.00035303	0.000481586	0.00061142	0.000742504	0.000874454	0.00100784
18	-0.00095701	-0.000956656	-0.00095554	-0.000955156	-0.000953891	-0.000953233	-0.000952011	-0.000950848	-0.00094969	-0.000947965	-0.000946723	-0.000944571	-0.000943001	-0.000940643	-0.000938545	-0.000936152	-0.000933499	-0.000931129	-0.000928123	-0.000925755	-0.000922765	-0.000920393	-0.000917795	-0.000915481	-0.000913472	-0.000911321	-0.000909818	-0.000907897	-0.000906587	-0.000904861	-0.000903387	-0.000901746	-0.000899931	-0.000898299	-0.00089628	-0.000894722	-0.000892907	-0.000891659	-0.000890527	-0.000889884	-0.000889733	-0.000889874	-0.000890664	-0.000891534	-0.000892923	-0.000894252	-0.000895808	-0.000897285	-0.000898745
19	-0.000836312	-0.000828419	-0.00081998	-0.000811092	-0.000801837	-0.000791777	-0.000781363	-0.000769907	-0.000757933	-0.00074492	-0.000731151	-0.000716573	-0.000701078	-0.000685091	-0.000668211	-0.000651068	-0.000633235	-0.000615164	-0.000596669	-0.000577772	-0.000558623	-0.00053883	-0.000518768	-0.000497895	-0.000476571	-0.000454441	-0.000431636	-0.000408196	-0.000383966	-0.000359333	-0.000333988	-0.000308408	-0.000282347	-0.00025608	-0.000229581	-0.00020278	-0.000175878	-0.000148542	-0.000121053	-9.30615e-05	-6.47417e-05	-3.59607e-05	-6.68571e-06	2.29279e-05	5.30698e-05	8.34217e-05	0.00011417	0.000145058	0.000176122
20	-0.00460876	-0.00458711	-0.0045645	-0.00453972	-0.00451386	-0.00448594	-0.00445665	-0.00442602	-0.00439377	-0.00436098	-0.00432655	-0.00429186	-0.00425581	-0.00421906	-0.00418135	-0.0041421	-0.00410215	-0.00406003	-0.00401717	-0.00397224	-0.00392625	-0.003879	-0.00383034	-0.00378139	-0.00373093	-0.00368068	-0.00362915	-0.00357749	-0.00352504	-0.00347152	-0.00341766	-0.00336189	-0.0033059	-0.00324793	-0.00318947	-0.00312985	-0.00306933	-0.00300884	-0.00294721	-0.00288642	-0.00282463	-0.00276356	-0.00270198	-0.00264016	-0.0025784	-0.00251531	-0.00245257	-0.00238809	-0.00232383
21	0.000370231	0.00040281	0.000435039	0.000467338	0.00049922	0.000531342	0.000563028	0.00059484	0.000626275	0.000657447	0.000688373	0.000718559	0.00074863	0.000777668	0.00080662	0.000834617	0.00086238	0.000889611	0.000916313	0.000943001	0.000968853	0.000994972	0.00102012	0.00104536	0.00106978	0.00109374	0.00111723	0.00113964	0.00116196	0.00118287	0.00120383	0.00122357	0.00124316	0.00126213	0.00128046	0.00129883	0.00131607	0.00133365	0.00134991	0.00136624	0.00138151	0.00139616	0.0014103	0.00142315	0.00143603	0.00144737	0.00145892	0.00146929	0.00147957
22	0.000938343	0.00100254	0.00106438	0.00112479	0.00118306	0.00123906	0.00129336	0.00134485	0.00139497	0.00144235	0.00148839	0.00153229	0.00157456	0.00161547	0.00165434	0.00169228	0.00172791	0.0017624	0.00179451	0.00182473	0.00185267	0.00187783	0.00190082	0.00192054	0.00193811	0.00195256	0.0019648	0.00197461	0.00198216	0.00198806	0.00199176	0.00199419	0.00199452	0.00199336	0.00199013	0.00198472	0.00197711	0.00196659	0.00195359	0.00193737	0.00191841	0.00189648	0.0018718	0.00184481	0.00181539	0.0017843	0.00175134	0.00171696	0.00168116
23	0.0068057	0.00677698	0.00674482	0.00671011	0.00667261	0.00663261	0.00659083	0.00654667	0.00650148	0.00645402	0.00640555	0.00635486	0.00630242	0.00624776	0.00619027	0.00613059	0.00606735	0.00600199	0.00593316	0.00586232	0.0057889	0.00571355	0.00563683	0.00555818	0.00547901	0.00539782	0.00531614	0.00523238	0.00514734	0.00506031	0.00497092	0.00487981	0.0047857	0.0046902	0.00459191	0.0044925	0.00439126	0.00428901	0.00418611	0.00408207	0.00397813	0.00387286	0.00376765	0.003661	0.00355373	0.00344515	0.00333516	0.00322425	0.00311154
24	-0.00471167	-0.00464669	-0.00458161	-0.00451582	-0.00444917	-0.00438136	-0.00431161	-0.00424009	-0.00416587	-0.0040894	-0.0040102	-0.00392867	-0.00384508	-0.0037595	-0.00367277	-0.00358462	-0.0034959	-0.00340621	-0.00331583	-0.00322451	-0.00313173	-0.00303757	-0.00294099	-0.00284229	-0.00274058	-0.00263611	-0.00252871	-0.00241835	-0.00230573	-0.00219051	-0.00207379	-0.00195519	-0.00183549	-0.00171456	-0.0015923	-0.00146898	-0.00134363	-0.0012168	-0.00108722	-0.000955306	-0.000820335	-0.00068222	-0.000541309	-0.000396959	-0.000250414	-0.000100833	5.0426e-05	0.000203831	0.000358818
25	-0.000107616	-0.000163565	-0.000220144	-0.000275802	-0.000331799	-0.000387266	-0.000442449	-0.000497664	-0.000551955	-0.000606575	-0.000659953	-0.00071345	-0.000765859	-0.000817777	-0.000869104	-0.000919298	-0.000969389	-0.00101804	-0.00106672	-0.00111412	-0.00116118	-0.0012074	-0.0012526	-0.00129729	-0.00134031	-0.00138281	-0.00142336	-0.00146299	-0.00150088	-0.0015373	-0.00157251	-0.00160588	-0.0016385	-0.00166928	-0.00169942	-0.00172802	-0.00175564	-0.00178206	-0.00180691	-0.00183068	-0.00185234	-0.00187275	-0.00189085	-0.00190731	-0.00192168	-0.00193407	-0.0019448	-0.00195344	-0.0019608
26	-0.000382927	-0.00036225	-0.000342845	-0.0003238	-0.000306333	-0.000289237	-0.00027371	-0.000258878	-0.000245305	-0.000232882	-0.000221259	-0.000211127	-0.000201406	-0.000193212	-0.000185292	-0.0001786	-0.000172349	-0.000166841	-0.000162152	-0.000157779	-0.000154612	-0.000151602	-0.00014998	-0.000148687	-0.000148645	-0.000149318	-0.000150824	-0.000153414	-0.000156324	-0.00016044	-0.000164507	-0.000169566	-0.000174524	-0.000180017	-0.000185683	-0.000191406	-0.000197737	-0.000203859	-0.00021093	-0.000217854	-0.000225753	-0.000233825	-0.000242532	-0.000251778	-0.000261102	-0.000271141	-0.000280751	-0.00029094	-0.000300492
27	0.00297081	0.00306546	0.00315933	0.00325317	0.00334594	0.00344018	0.00353339	0.0036282	0.00372227	0.00381651	0.0039103	0.00400216	0.00409362	0.00418169	0.00426908	0.00435322	0.00443614	0.0045174	0.00459693	0.00467668	0.00475447	0.00483331	0.00491029	0.00498746	0.00506308	0.00513683	0.00520926	0.00527787	0.00534512	0.00540793	0.00546903	0.00552676	0.00558228	0.00563638	0.00568785	0.00573937	0.0057881	0.00583679	0.00588284	0.0059272	0.00596916	0.00600728	0.00604318	0.00607395	0.00610241	0.00612612	0.00614722	0.00616528	0.00618034
28	-0.00225454	-0.00227794	-0.00229987	-0.00232148	-0.00234149	-0.00236131	-0.00237983	-0.0023978	-0.00241498	-0.00243101	-0.00244664	-0.00246067	-0.00247433	-0.00248638	-0.00249773	-0.00250792	-0.002517	-0.00252554	-0.00253276	-0.00253985	-0.00254575	-0.00255147	-0.0025564	-0.0025607	-0.00256458	-0.00256729	-0.00256971	-0.00257068	-0.00257115	-0.00257036	-0.0025687	-0.00256632	-0.0025628	-0.00255909	-0.00255432	-0.00254954	-0.00254407	-0.00253837	-0.00253241	-0.00252577	-0.00251906	-0.00251131	-0.00250334	-0.0024943	-0.00248467	-0.00247429	-0.00246297	-0.00245137	-0.00243875
29	-0.00298137	-0.00292905	-0.00287524	-0.00282098	-0.00276515	-0.00270888	-0.00265101	-0.00259221	-0.00253182	-0.00246973	-0.0024061	-0.00234011	-0.0022727	-0.00220275	-0.00213155	-0.0020582	-0.0019837	-0.00190783	-0.00183075	-0.00175302	-0.0016738	-0.00159421	-0.00151276	-0.00143059	-0.00134629	-0.00126048	-0.00117263	-0.00108246	-0.000990677	-0.00089625	-0.00080082	-0.000703071	-0.000604758	-0.000504972	-0.000404614	-0.000303706	-0.000201744	-9.97442e-05	3.97957e-06	0.000107888	0.000213944	0.000320869	0.000429787	0.000540375	0.000652227	0.000766179	0.000880447	0.000996597	0.00111241
30	-0.00129777	-0.00133698	-0.00137615	-0.00141534	-0.00145428	-0.0014931	-0.00153145	-0.00156938	-0.00160677	-0.00164348	-0.0016797	-0.00171516	-0.0017502	-0.00178463	-0.00181863	-0.00185224	-0.0018853	-0.00191809	-0.00195017	-0.00198189	-0.00201284	-0.00204315	-0.00207277	-0.00210148	-0.00212971	-0.00215694	-0.00218382	-0.00220989	-0.00223555	-0.00226074	-0.0022853	-0.00230965	-0.00233311	-0.00235638	-0.00237866	-0.0024005	-0.00242156	-0.00244182	-0.00246167	-0.00248052	-0.0024993	-0.00251719	-0.00253509	-0.00255248	-0.00256962	-0.0025867	-0.0026031	-0.00261968	-0.00263529
31	-0.00294955	-0.00288128	-0.00281167	-0.00274047	-0.00266774	-0.00259356	-0.00251764	-0.00244039	-0.00236132	-0.00228096	-0.00219893	-0.00211554	-0.00203084	-0.00194471	-0.00185761	-0.00176908	-0.00167977	-0.00158911	-0.00149758	-0.00140485	-0.00131094	-0.00121602	-0.00111961	-0.00102231	-0.000923426	-0.000823707	-0.000722665	-0.000620757	-0.000518064	-0.000414462	-0.000310619	-0.000205885	-0.000101171	4.32052e-06	0.000109945	0.000216154	0.000322948	0.000430113	0.00053831	0.000646718	0.000756267	0.000865961	0.000976433	0.00108707	0.00119778	0.0013087	0.00141902	0.00152953	0.00163914
[truncated: 928 more columns]
