# Supplementary material for: Guided visual search is associated with target boosting and distractor suppression in early visual cortex
Source: Commun Biol. 2025 Jun 11;8:912. doi: 10.1038/s42003-025-08321-3 (PMC12159186; doi:10.1038/s42003-025-08321-3)
Supplement: Supplementary file 4 — Supplementary Data [file 42003_2025_8321_MOESM4_ESM.zip]

Archive with 10 entries (9 files):
- supplementary_data_suppfig1-3/
- __MACOSX/._supplementary_data_suppfig1-3
- supplementary_data_suppfig1-3/suppfig3_gaze_fast_slow.xls
- __MACOSX/supplementary_data_suppfig1-3/._suppfig3_gaze_fast_slow.xls
- supplementary_data_suppfig1-3/suppfig2_coherence_fast_slow.xlsx
- __MACOSX/supplementary_data_suppfig1-3/._suppfig2_coherence_fast_slow.xlsx
- supplementary_data_suppfig1-3/suppfig3_subj_heatmap.mat
- __MACOSX/supplementary_data_suppfig1-3/._suppfig3_subj_heatmap.mat
- supplementary_data_suppfig1-3/suppfig2_tboost_dsuppr_cluster_coh_set32.mat
- __MACOSX/supplementary_data_suppfig1-3/._suppfig2_tboost_dsuppr_cluster_coh_set32.mat
