# Supplementary material for: Guided visual search is associated with target boosting and distractor suppression in early visual cortex
Source: Commun Biol. 2025 Jun 11;8:912. doi: 10.1038/s42003-025-08321-3 (PMC12159186; doi:10.1038/s42003-025-08321-3)
Supplement: Supplementary file 4 — Supplementary Data [file 42003_2025_8321_MOESM4_ESM.zip › supplementary_data_suppfig1-3/suppfig3_gaze_fast_slow.xls]

## Sheet: blinks
id	condi	fast	num_bl
1	1	1	0.025
2	1	1	0
3	1	1	0
4	1	1	0
5	1	1	0
6	1	1	0
7	1	1	0
8	1	1	0
9	1	1	0
10	1	1	0
11	1	1	0
12	1	1	0
13	1	1	0.00862069
14	1	1	0.0611062
15	1	1	0
16	1	1	0
17	1	1	0.0192308
18	1	1	0.0269481
19	1	1	0
20	1	1	0.00892857
21	1	1	0.00862069
22	1	1	0.00877193
23	1	1	0
24	1	1	0
25	1	1	0
26	1	1	0
27	1	1	0
28	1	1	0
29	1	1	0.0540768
30	1	1	0
31	1	1	0.00833333
1	1	0	0
2	1	0	0
3	1	0	0
4	1	0	0
5	1	0	0
6	1	0	0
7	1	0	0
8	1	0	0
9	1	0	0.00877193
10	1	0	0
11	1	0	0.00943396
12	1	0	0.0338983
13	1	0	0.00862069
14	1	0	0.0338983
15	1	0	0
16	1	0	0
17	1	0	0
18	1	0	0.0537338
19	1	0	0
20	1	0	0.02617
21	1	0	0.0255698
22	1	0	0.0432649
23	1	0	0
24	1	0	0
25	1	0	0
26	1	0	0.0172414
27	1	0	0.00877193
28	1	0	0
29	1	0	0.0714286
30	1	0	0.00892857
31	1	0	0
1	2	1	0
2	2	1	0
3	2	1	0
4	2	1	0
5	2	1	0
6	2	1	0
7	2	1	0
8	2	1	0
9	2	1	0
10	2	1	0
11	2	1	0
12	2	1	0
13	2	1	0
14	2	1	0
15	2	1	0.0178571
16	2	1	0
17	2	1	0
18	2	1	0.0255698
19	2	1	0
20	2	1	0.0172465
21	2	1	0
22	2	1	0.00833333
23	2	1	0
24	2	1	0
25	2	1	0
26	2	1	0.00909091
27	2	1	0
28	2	1	0
29	2	1	0.00877193
30	2	1	0.0188679
31	2	1	0
1	2	0	0.0677966
2	2	0	0
3	2	0	0.00925926
4	2	0	0
5	2	0	0
6	2	0	0
7	2	0	0
8	2	0	0
9	2	0	0.00877193
10	2	0	0
11	2	0	0.00892857
12	2	0	0.0254237
13	2	0	0.0254237
14	2	0	0.0172414
15	2	0	0
16	2	0	0
17	2	0	0.00862069
18	2	0	0
19	2	0	0
20	2	0	0.0432649
21	2	0	0
22	2	0	0.0336158
23	2	0	0
24	2	0	0
25	2	0	0
26	2	0	0.00909091
27	2	0	0.00833333
28	2	0	0
29	2	0	0.0177005
30	2	0	0
31	2	0	0
1	3	1	0.0338983
2	3	1	0
3	3	1	0
4	3	1	0
5	3	1	0.0106383
6	3	1	0
7	3	1	0
8	3	1	0
9	3	1	0
10	3	1	0
11	3	1	0
12	3	1	0.0337719
13	3	1	0.00925926
14	3	1	0
15	3	1	0
16	3	1	0
17	3	1	0.0108696
18	3	1	0.00877193
19	3	1	0
20	3	1	0.025716
21	3	1	0
22	3	1	0.0349365
23	3	1	0
24	3	1	0
25	3	1	0
26	3	1	0.01
27	3	1	0.00877193
28	3	1	0
29	3	1	0.0368687
30	3	1	0.015625
31	3	1	0.00892857
1	3	0	0.0169492
2	3	0	0
3	3	0	0
4	3	0	0.00862069
5	3	0	0.0106383
6	3	0	0
7	3	0	0.00847458
8	3	0	0.00943396
9	3	0	0.0269481
10	3	0	0.00892857
11	3	0	0
12	3	0	0.00877193
13	3	0	0
14	3	0	0
15	3	0	0.00877193
16	3	0	0.00961538
17	3	0	0
18	3	0	0.0175439
19	3	0	0
20	3	0	0.0170953
21	3	0	0
22	3	0	0.00877193
23	3	0	0
24	3	0	0
25	3	0	0
26	3	0	0
27	3	0	0.00877193
28	3	0	0
29	3	0	0.110269
30	3	0	0.0102041
31	3	0	0.00877193
1	4	1	0.0340444
2	4	1	0
3	4	1	0
4	4	1	0
5	4	1	0
6	4	1	0
7	4	1	0
8	4	1	0
9	4	1	0
10	4	1	0.00862069
11	4	1	0.00892857
12	4	1	0.0333333
13	4	1	0
14	4	1	0.0341957
15	4	1	0
16	4	1	0
17	4	1	0
18	4	1	0
19	4	1	0
20	4	1	0.00862069
21	4	1	0
22	4	1	0
23	4	1	0
24	4	1	0
25	4	1	0
26	4	1	0
27	4	1	0
28	4	1	0
29	4	1	0.22862
30	4	1	0
31	4	1	0
1	4	0	0.0848919
2	4	0	0
3	4	0	0
4	4	0	0.00877193
5	4	0	0
6	4	0	0
7	4	0	0
8	4	0	0
9	4	0	0.00892857
10	4	0	0
11	4	0	0
12	4	0	0
13	4	0	0.00892857
14	4	0	0
15	4	0	0
16	4	0	0
17	4	0	0
18	4	0	0.0438596
19	4	0	0
20	4	0	0.0175439
21	4	0	0.00833333
22	4	0	0
23	4	0	0
24	4	0	0
25	4	0	0
26	4	0	0.0373864
27	4	0	0
28	4	0	0
29	4	0	0.138384
30	4	0	0.00925926
31	4	0	0

## Sheet: saccades
id	condi	fast	num_sac
1	1	1	2.10071
2	1	1	0.363409
3	1	1	1.73117
4	1	1	0.444889
5	1	1	1.49091
6	1	1	2.01677
7	1	1	0.771186
8	1	1	1.69616
9	1	1	1.59649
10	1	1	1.15231
11	1	1	0.746442
12	1	1	1.39831
13	1	1	0.437192
14	1	1	1.4612
15	1	1	0.177475
16	1	1	1.71375
17	1	1	1.37028
18	1	1	1.02873
19	1	1	1.53273
20	1	1	1.35099
21	1	1	1.60783
22	1	1	1.2862
23	1	1	1.03602
24	1	1	2.1062
25	1	1	0.580944
26	1	1	0.984639
27	1	1	1.52679
28	1	1	0.128816
29	1	1	1.53993
30	1	1	1.24107
31	1	1	1.20989
1	1	0	1.85791
2	1	0	0.300752
3	1	0	1.78474
4	1	0	0.334052
5	1	0	1.08182
6	1	0	1.92194
7	1	0	0.626673
8	1	0	1.73109
9	1	0	1.61404
10	1	0	1.25072
11	1	0	0.953989
12	1	0	1.4661
13	1	0	0.765086
14	1	0	0.923431
15	1	0	0.309524
16	1	0	1.84583
17	1	0	1.46589
18	1	0	0.439448
19	1	0	1.39
20	1	0	1.24292
21	1	0	1.58971
22	1	0	1.54401
23	1	0	1.16432
24	1	0	2.18562
25	1	0	0.720455
26	1	0	0.910972
27	1	0	1.82169
28	1	0	0.0538853
29	1	0	1.5876
30	1	0	0.901786
31	1	0	0.881921
1	2	1	1.86441
2	2	1	0.487377
3	2	1	1.58653
4	2	1	0.475253
5	2	1	1.82985
6	2	1	1.97489
7	2	1	0.705917
8	2	1	1.7807
9	2	1	1.29825
10	2	1	0.79144
11	2	1	0.8125
12	2	1	1.21186
13	2	1	0.344335
14	2	1	1.19638
15	2	1	0.132832
16	2	1	1.78949
17	2	1	1.75146
18	2	1	0.632233
19	2	1	1.64669
20	2	1	1.66444
21	2	1	1.46243
22	2	1	1.76384
23	2	1	1.12317
24	2	1	1.91943
25	2	1	0.423701
26	2	1	0.829506
27	2	1	1.83218
28	2	1	0.121748
29	2	1	1.87625
30	2	1	1.11081
31	2	1	0.788136
1	2	0	1.67797
2	2	0	0.447352
3	2	0	1.8266
4	2	0	0.284007
5	2	0	1.57177
6	2	0	1.8601
7	2	0	0.557687
8	2	0	1.67544
9	2	0	1.15789
10	2	0	0.845281
11	2	0	0.741071
12	2	0	1.16102
13	2	0	0.534939
14	2	0	1.10199
15	2	0	0.168233
16	2	0	1.7192
17	2	0	1.36806
18	2	0	0.521917
19	2	0	1.79873
20	2	0	1.56334
21	2	0	1.64605
22	2	0	1.70621
23	2	0	1.47711
24	2	0	2.01127
25	2	0	0.396266
26	2	0	0.80319
27	2	0	1.91351
28	2	0	0.13899
29	2	0	1.44095
30	2	0	1.19931
31	2	0	0.474576
1	3	1	2.23729
2	3	1	0.567712
3	3	1	1.82075
4	3	1	0.59876
5	3	1	1.91489
6	3	1	1.94103
7	3	1	0.616598
8	3	1	1.94803
9	3	1	1.47695
10	3	1	1.41189
11	3	1	1.18388
12	3	1	1.48596
13	3	1	0.571351
14	3	1	1.08054
15	3	1	0.295675
16	3	1	1.53337
17	3	1	1.08363
18	3	1	0.850877
19	3	1	1.47059
20	3	1	1.81283
21	3	1	1.46552
22	3	1	1.5549
23	3	1	0.64413
24	3	1	1.71359
25	3	1	0.690934
26	3	1	0.930566
27	3	1	1.73684
28	3	1	0.0206207
29	3	1	1.97273
30	3	1	1.0354
31	3	1	1.06219
1	3	0	2.09322
2	3	0	0.736207
3	3	0	1.60377
4	3	0	0.668633
5	3	0	1.84043
6	3	0	1.90546
7	3	0	0.828901
8	3	0	1.69249
9	3	0	1.25308
10	3	0	1.01196
11	3	0	0.990223
12	3	0	1.43421
13	3	0	0.53268
14	3	0	1.00032
15	3	0	0.138687
16	3	0	1.68043
17	3	0	0.981588
18	3	0	0.631579
19	3	0	1.55882
20	3	0	1.47764
21	3	0	1.43161
22	3	0	1.57381
23	3	0	0.860238
24	3	0	1.85714
25	3	0	0.510302
26	3	0	1.0334
27	3	0	1.9386
28	3	0	0.0308248
29	3	0	2.00084
30	3	0	1.0354
31	3	0	0.822682
1	4	1	2.15371
2	4	1	0.694643
3	4	1	2.08799
4	4	1	0.66651
5	4	1	1.83789
6	4	1	1.85345
7	4	1	0.750584
8	4	1	1.94068
9	4	1	1.32362
10	4	1	1.13764
11	4	1	1.27063
12	4	1	1.4863
13	4	1	0.4375
14	4	1	1.28828
15	4	1	0.1758
16	4	1	1.87455
17	4	1	1.9698
18	4	1	0.815789
19	4	1	1.49548
20	4	1	1.53055
21	4	1	1.42175
22	4	1	1.78814
23	4	1	0.889847
24	4	1	2.04291
25	4	1	0.558604
26	4	1	0.877883
27	4	1	1.90245
28	4	1	0.0178628
29	4	1	1.62374
30	4	1	1.19259
31	4	1	0.75263
1	4	0	2.22253
2	4	0	0.676136
3	4	0	1.87839
4	4	0	0.841009
5	4	0	1.07143
6	4	0	2.07759
7	4	0	0.597019
8	4	0	1.77893
9	4	0	1.30964
10	4	0	1.47867
11	4	0	1.29033
12	4	0	1.41102
13	4	0	0.598214
14	4	0	1.27267
15	4	0	0.255234
16	4	0	1.60364
17	4	0	2.04961
18	4	0	0.342105
19	4	0	1.30053
20	4	0	1.39186
21	4	0	1.36144
22	4	0	1.54237
23	4	0	1.18614
24	4	0	1.86001
25	4	0	0.576786
26	4	0	0.870021
27	4	0	1.79332
28	4	0	0.0266348
29	4	0	1.75152
30	4	0	1.18418
31	4	0	0.787113

## Sheet: gaze bias
id	condi	fast	bias
1	1	1	0.45
2	1	1	0.457018
3	1	1	0.45625
4	1	1	0.450862
5	1	1	0.42
6	1	1	0.496552
7	1	1	0.480508
8	1	1	0.455172
9	1	1	0.472807
10	1	1	0.399123
11	1	1	0.414035
12	1	1	0.381356
13	1	1	0.448276
14	1	1	0.416102
15	1	1	0.507895
16	1	1	0.548
17	1	1	0.427358
18	1	1	0.383036
19	1	1	0.51
20	1	1	0.436207
21	1	1	0.40678
22	1	1	0.516949
23	1	1	0.502727
24	1	1	0.491228
25	1	1	0.500909
26	1	1	0.511207
27	1	1	0.472807
28	1	1	0.498936
29	1	1	0.459821
30	1	1	0.5125
31	1	1	0.496667
1	1	0	0.426667
2	1	0	0.483333
3	1	0	0.415179
4	1	0	0.493103
5	1	0	0.453636
6	1	0	0.481897
7	1	0	0.430508
8	1	0	0.424138
9	1	0	0.467544
10	1	0	0.433333
11	1	0	0.407895
12	1	0	0.450847
13	1	0	0.443966
14	1	0	0.454237
15	1	0	0.479825
16	1	0	0.416
17	1	0	0.446226
18	1	0	0.5125
19	1	0	0.500909
20	1	0	0.459483
21	1	0	0.513559
22	1	0	0.487288
23	1	0	0.465455
24	1	0	0.473684
25	1	0	0.461818
26	1	0	0.417241
27	1	0	0.442982
28	1	0	0.474468
29	1	0	0.479464
30	1	0	0.446429
31	1	0	0.375
1	2	1	0.4475
2	2	1	0.461207
3	2	1	0.386607
4	2	1	0.467241
5	2	1	0.479464
6	2	1	0.416379
7	2	1	0.509322
8	2	1	0.490517
9	2	1	0.502632
10	2	1	0.484483
11	2	1	0.428947
12	2	1	0.459322
13	2	1	0.4
14	2	1	0.514407
15	2	1	0.507895
16	2	1	0.407407
17	2	1	0.489831
18	2	1	0.412712
19	2	1	0.439474
20	2	1	0.407627
21	2	1	0.479167
22	2	1	0.448333
23	2	1	0.454545
24	2	1	0.474561
25	2	1	0.474107
26	2	1	0.443966
27	2	1	0.414167
28	2	1	0.49569
29	2	1	0.385088
30	2	1	0.480357
31	2	1	0.5
1	2	0	0.498333
2	2	0	0.439655
3	2	0	0.50625
4	2	0	0.498276
5	2	0	0.442857
6	2	0	0.514655
7	2	0	0.417797
8	2	0	0.434483
9	2	0	0.498246
10	2	0	0.462931
11	2	0	0.482456
12	2	0	0.478814
13	2	0	0.489831
14	2	0	0.455932
15	2	0	0.435088
16	2	0	0.375
17	2	0	0.444915
18	2	0	0.482203
19	2	0	0.426316
20	2	0	0.465254
21	2	0	0.370833
22	2	0	0.426667
23	2	0	0.478182
24	2	0	0.385088
25	2	0	0.416071
26	2	0	0.45431
27	2	0	0.496667
28	2	0	0.444828
29	2	0	0.428947
30	2	0	0.427679
31	2	0	0.393333
1	3	1	0.4875
2	3	1	0.449138
3	3	1	0.475
4	3	1	0.49569
5	3	1	0.4875
6	3	1	0.50431
7	3	1	0.423729
8	3	1	0.481034
9	3	1	0.503509
10	3	1	0.510345
11	3	1	0.533333
12	3	1	0.446667
13	3	1	0.418644
14	3	1	0.432203
15	3	1	0.519828
16	3	1	0.463889
17	3	1	0.511864
18	3	1	0.523729
19	3	1	0.490351
20	3	1	0.50339
21	3	1	0.499167
22	3	1	0.521667
23	3	1	0.489091
24	3	1	0.422807
25	3	1	0.4
26	3	1	0.452586
27	3	1	0.4575
28	3	1	0.380172
29	3	1	0.482456
30	3	1	0.552679
31	3	1	0.459167
1	3	0	0.4475
2	3	0	0.467241
3	3	0	0.428571
4	3	0	0.42931
5	3	0	0.479464
6	3	0	0.574138
7	3	0	0.452542
8	3	0	0.468966
9	3	0	0.49386
10	3	0	0.456034
11	3	0	0.570175
12	3	0	0.486667
13	3	0	0.424576
14	3	0	0.511864
15	3	0	0.525862
16	3	0	0.511111
17	3	0	0.452542
18	3	0	0.494915
19	3	0	0.438596
20	3	0	0.468644
21	3	0	0.448333
22	3	0	0.505
23	3	0	0.443636
24	3	0	0.397368
25	3	0	0.558929
26	3	0	0.52069
27	3	0	0.4875
28	3	0	0.512931
29	3	0	0.429825
30	3	0	0.483929
31	3	0	0.508333
1	4	1	0.444167
2	4	1	0.398276
3	4	1	0.476786
4	4	1	0.518966
5	4	1	0.553571
6	4	1	0.525
7	4	1	0.461864
8	4	1	0.461864
9	4	1	0.513158
10	4	1	0.444068
11	4	1	0.509483
12	4	1	0.416667
13	4	1	0.433898
14	4	1	0.538136
15	4	1	0.487931
16	4	1	0.538182
17	4	1	0.438983
18	4	1	0.516949
19	4	1	0.450877
20	4	1	0.463559
21	4	1	0.4375
22	4	1	0.486667
23	4	1	0.443966
24	4	1	0.421053
25	4	1	0.526786
26	4	1	0.593966
27	4	1	0.463333
28	4	1	0.431897
29	4	1	0.5
30	4	1	0.503571
31	4	1	0.423333
1	4	0	0.481667
2	4	0	0.536207
3	4	0	0.460714
4	4	0	0.497414
5	4	0	0.430357
6	4	0	0.456897
7	4	0	0.570339
8	4	0	0.516102
9	4	0	0.471053
10	4	0	0.425424
11	4	0	0.457759
12	4	0	0.488333
13	4	0	0.521186
14	4	0	0.508475
15	4	0	0.512931
16	4	0	0.49
17	4	0	0.442373
18	4	0	0.529661
19	4	0	0.483333
20	4	0	0.425424
21	4	0	0.444167
22	4	0	0.491667
23	4	0	0.521552
24	4	0	0.402632
25	4	0	0.515179
26	4	0	0.501724
27	4	0	0.5
28	4	0	0.461207
29	4	0	0.435965
30	4	0	0.440179
31	4	0	0.475833

## Sheet: key
Key
condi	condition	1: unguided 16	2: guided 16	3: unguided 32	guided 32
