# Supplementary material for: Guided visual search is associated with target boosting and distractor suppression in early visual cortex
Source: Commun Biol. 2025 Jun 11;8:912. doi: 10.1038/s42003-025-08321-3 (PMC12159186; doi:10.1038/s42003-025-08321-3)
Supplement: Supplementary file 4 — Supplementary Data [file 42003_2025_8321_MOESM4_ESM.zip › supplementary_data_suppfig1-3/suppfig2_coherence_fast_slow.xlsx]

## Sheet: ungu 16 target fast
id	-0.5	-0.499	-0.498	-0.497	-0.496	-0.49499	-0.49399	-0.49299	-0.49199	-0.49099	-0.48999	-0.48899	-0.48799	-0.48699	-0.48599	-0.48498	-0.48398	-0.48298	-0.48198	-0.48098	-0.47998	-0.47898	-0.47798	-0.47698	-0.47598	-0.47497	-0.47397	-0.47297	-0.47197	-0.47097	-0.46997	-0.46897	-0.46797	-0.46697	-0.46597	-0.46496	-0.46396	-0.46296	-0.46196	-0.46096	-0.45996	-0.45896	-0.45796	-0.45696	-0.45596	-0.45495	-0.45395	-0.45295	-0.45195
1	0.0123896	0.0123336	0.0122697	0.0122029	0.0121287	0.0120518	0.0119704	0.0118859	0.0118001	0.0117107	0.0116222	0.0115295	0.0114377	0.011342	0.011245	0.0111452	0.0110415	0.0109364	0.0108257	0.0107149	0.010599	0.0104833	0.0103652	0.0102466	0.0101287	0.0100094	0.00989313	0.00977476	0.0096597	0.00954303	0.00942806	0.00931295	0.00919727	0.0090833	0.00896723	0.00885419	0.00873925	0.00862755	0.00851582	0.0084065	0.00829978	0.00819428	0.00809354	0.00799333	0.00789866	0.00780492	0.00771595	0.00762932	0.00754578
2	0.0133576	0.0135433	0.0137288	0.0139141	0.0140979	0.0142805	0.0144609	0.0146395	0.0148163	0.0149914	0.0151656	0.0153386	0.0155116	0.015684	0.0158564	0.0160285	0.0161998	0.0163702	0.0165387	0.0167052	0.0168686	0.0170289	0.0171855	0.0173381	0.0174872	0.0176324	0.0177746	0.0179134	0.0180497	0.0181835	0.0183149	0.0184442	0.0185708	0.018695	0.0188158	0.0189331	0.0190462	0.0191547	0.0192583	0.0193563	0.0194493	0.0195365	0.0196187	0.0196958	0.0197682	0.0198365	0.0199006	0.0199612	0.0200179
3	0.0248403	0.0248001	0.0247564	0.0247108	0.0246628	0.0246132	0.0245627	0.0245107	0.0244588	0.0244055	0.0243522	0.0242976	0.0242422	0.0241857	0.0241271	0.0240676	0.0240056	0.0239426	0.0238774	0.0238112	0.0237437	0.0236752	0.0236065	0.0235368	0.0234676	0.0233976	0.023328	0.0232579	0.0231875	0.023117	0.0230455	0.0229741	0.0229012	0.0228283	0.0227543	0.0226799	0.0226052	0.0225297	0.0224547	0.0223789	0.0223039	0.0222287	0.0221539	0.0220796	0.0220052	0.0219317	0.0218577	0.0217846	0.021711
4	0.013783	0.0136843	0.013588	0.013493	0.0133993	0.0133066	0.0132141	0.0131227	0.0130312	0.012941	0.0128511	0.0127631	0.0126765	0.0125919	0.0125098	0.0124297	0.0123528	0.0122777	0.0122055	0.012135	0.0120668	0.0120004	0.0119354	0.0118724	0.0118106	0.0117512	0.011693	0.0116375	0.0115841	0.0115334	0.0114856	0.0114403	0.0113985	0.0113592	0.0113233	0.0112899	0.0112595	0.0112318	0.0112065	0.0111842	0.011164	0.011147	0.0111323	0.0111208	0.0111123	0.0111069	0.0111052	0.0111067	0.0111122
5	0.0141755	0.0141436	0.0141156	0.0140912	0.0140706	0.0140535	0.0140399	0.0140296	0.0140227	0.0140188	0.0140182	0.0140205	0.0140258	0.014034	0.0140449	0.0140585	0.0140745	0.0140931	0.0141138	0.014137	0.014162	0.0141894	0.0142187	0.0142501	0.0142836	0.014319	0.0143566	0.0143958	0.0144372	0.0144798	0.0145242	0.0145698	0.0146165	0.0146643	0.0147127	0.0147624	0.0148123	0.0148635	0.0149153	0.0149682	0.0150221	0.0150768	0.0151328	0.0151892	0.015247	0.0153048	0.0153634	0.015422	0.0154806
6	0.0178883	0.0178761	0.0178624	0.0178482	0.0178328	0.0178163	0.0177991	0.0177805	0.0177614	0.017741	0.0177204	0.0176988	0.017677	0.0176548	0.0176321	0.0176095	0.0175863	0.0175634	0.0175397	0.0175163	0.0174922	0.0174681	0.0174438	0.0174191	0.0173945	0.0173695	0.0173451	0.0173203	0.0172963	0.0172724	0.0172492	0.0172266	0.0172044	0.0171833	0.0171623	0.0171425	0.0171227	0.0171039	0.0170855	0.0170678	0.0170509	0.0170345	0.0170195	0.017005	0.0169923	0.0169803	0.01697	0.016961	0.0169533
7	0.0163475	0.0163167	0.0162876	0.0162607	0.0162355	0.0162119	0.0161895	0.0161676	0.0161464	0.0161249	0.0161038	0.0160825	0.0160618	0.0160418	0.0160228	0.0160057	0.01599	0.015977	0.0159655	0.0159565	0.015949	0.015943	0.0159381	0.0159337	0.0159302	0.0159266	0.015924	0.0159215	0.0159204	0.0159203	0.0159218	0.0159255	0.0159307	0.0159387	0.015948	0.0159596	0.0159723	0.0159864	0.0160016	0.0160171	0.0160339	0.0160506	0.016069	0.0160879	0.0161084	0.0161304	0.016154	0.0161799	0.0162069
8	0.0107374	0.0107423	0.0107482	0.0107564	0.0107656	0.0107767	0.0107891	0.0108027	0.0108179	0.0108337	0.0108514	0.0108695	0.0108892	0.0109097	0.0109313	0.0109543	0.0109778	0.0110032	0.0110287	0.011056	0.0110835	0.0111121	0.0111412	0.0111706	0.0112009	0.0112308	0.011262	0.0112926	0.0113243	0.011356	0.011388	0.0114208	0.0114533	0.0114869	0.0115198	0.0115535	0.0115867	0.01162	0.0116531	0.0116856	0.0117184	0.0117501	0.0117824	0.0118138	0.0118454	0.0118767	0.0119075	0.0119385	0.0119685
9	0.0190891	0.0191282	0.0191653	0.0192027	0.0192386	0.0192741	0.019309	0.0193426	0.0193763	0.019408	0.0194402	0.0194703	0.0195005	0.0195293	0.0195572	0.0195848	0.0196103	0.0196361	0.0196594	0.0196827	0.0197037	0.0197238	0.0197427	0.0197595	0.0197763	0.0197907	0.0198056	0.0198185	0.0198316	0.0198439	0.0198554	0.0198669	0.0198764	0.0198863	0.0198933	0.0199	0.0199042	0.0199069	0.0199081	0.0199069	0.0199056	0.0199019	0.0198989	0.0198943	0.0198902	0.0198856	0.0198805	0.0198757	0.019869
10	0.0165495	0.0166086	0.0166656	0.0167244	0.0167809	0.0168389	0.0168955	0.0169515	0.0170071	0.0170601	0.0171132	0.0171627	0.0172123	0.0172589	0.0173051	0.0173504	0.0173944	0.0174396	0.0174831	0.0175288	0.017573	0.0176186	0.0176634	0.0177076	0.017752	0.017794	0.0178365	0.0178761	0.0179162	0.0179546	0.0179928	0.0180314	0.0180694	0.0181095	0.0181489	0.0181906	0.0182321	0.0182748	0.0183179	0.0183605	0.0184039	0.0184456	0.0184882	0.0185294	0.0185712	0.018613	0.0186552	0.0186991	0.0187433
11	0.011815	0.0115283	0.0112489	0.0109741	0.0107066	0.0104439	0.0101878	0.00993756	0.00969309	0.00945555	0.00922356	0.00899948	0.00878139	0.00857182	0.00836924	0.00817534	0.00798961	0.00781236	0.00764429	0.0074843	0.00733404	0.00719157	0.0070588	0.00693385	0.00681816	0.00671072	0.00661193	0.00652213	0.00644052	0.00636868	0.00630495	0.00625153	0.00620656	0.00617191	0.00614638	0.00613064	0.00612473	0.00612774	0.00614097	0.00616232	0.00619377	0.0062329	0.00628151	0.00633794	0.00640289	0.00647625	0.0065572	0.00664725	0.0067443
12	0.0309293	0.0307861	0.030642	0.0304899	0.0303385	0.0301808	0.0300233	0.0298632	0.0297011	0.02954	0.0293746	0.0292119	0.0290437	0.0288774	0.0287062	0.0285339	0.028359	0.0281796	0.0280003	0.0278146	0.0276304	0.0274405	0.027252	0.0270606	0.0268688	0.0266777	0.0264841	0.0262938	0.0260997	0.0259091	0.0257152	0.0255227	0.0253287	0.0251328	0.0249378	0.0247384	0.0245414	0.0243396	0.0241401	0.0239379	0.0237366	0.023536	0.0233344	0.0231365	0.0229366	0.0227413	0.0225443	0.0223506	0.0221565
13	0.012918	0.0130076	0.0130936	0.0131832	0.0132698	0.0133588	0.013447	0.0135346	0.0136236	0.013709	0.0137968	0.0138798	0.0139641	0.014045	0.0141246	0.0142039	0.0142797	0.0143578	0.0144318	0.0145087	0.0145829	0.0146581	0.0147333	0.0148063	0.0148812	0.0149518	0.0150244	0.0150926	0.015161	0.0152274	0.0152914	0.0153563	0.0154174	0.015481	0.0155413	0.0156036	0.0156648	0.0157255	0.0157874	0.0158465	0.0159077	0.0159652	0.016024	0.0160804	0.016136	0.0161918	0.0162449	0.0163003	0.016353
14	0.0171644	0.0172533	0.0173438	0.017436	0.0175324	0.0176312	0.0177365	0.0178455	0.0179615	0.0180827	0.0182094	0.0183421	0.0184778	0.018619	0.0187616	0.0189085	0.0190568	0.0192082	0.019363	0.0195203	0.0196834	0.0198498	0.0200234	0.0202015	0.0203866	0.0205774	0.0207733	0.0209753	0.0211803	0.0213907	0.0216029	0.0218192	0.0220376	0.0222588	0.0224836	0.0227107	0.0229428	0.0231777	0.0234179	0.0236618	0.0239104	0.0241635	0.0244198	0.0246807	0.0249437	0.0252103	0.0254788	0.0257494	0.0260219
15	0.0153504	0.0153919	0.0154343	0.0154762	0.0155191	0.0155625	0.0156073	0.0156543	0.0157028	0.0157547	0.0158079	0.015864	0.0159211	0.0159794	0.0160382	0.0160963	0.0161547	0.0162114	0.0162684	0.0163242	0.0163805	0.0164373	0.0164945	0.0165539	0.0166135	0.0166755	0.0167375	0.0168007	0.0168635	0.0169255	0.016987	0.0170462	0.0171052	0.0171617	0.0172181	0.0172735	0.0173288	0.0173848	0.0174406	0.017498	0.0175547	0.0176125	0.0176691	0.0177252	0.0177798	0.0178323	0.0178835	0.0179318	0.0179794
16	0.0242954	0.0242942	0.024294	0.0242947	0.0242953	0.0242963	0.0242955	0.024294	0.0242897	0.0242834	0.0242746	0.0242631	0.0242504	0.0242356	0.0242209	0.0242053	0.0241905	0.0241759	0.0241615	0.0241477	0.0241327	0.0241176	0.0241001	0.0240812	0.0240595	0.0240356	0.0240094	0.0239807	0.0239511	0.0239196	0.0238884	0.0238561	0.0238243	0.0237921	0.0237595	0.0237266	0.0236919	0.0236565	0.0236182	0.0235784	0.0235357	0.0234908	0.023444	0.0233949	0.0233453	0.0232937	0.0232422	0.0231895	0.0231366
17	0.0163419	0.0161904	0.0160395	0.0158888	0.0157382	0.015587	0.0154357	0.0152839	0.0151324	0.0149816	0.0148318	0.0146841	0.0145381	0.014395	0.0142538	0.014115	0.0139782	0.0138427	0.0137088	0.0135752	0.0134431	0.0133113	0.013181	0.0130521	0.0129251	0.0128011	0.0126792	0.0125613	0.0124458	0.012334	0.0122247	0.0121179	0.0120135	0.0119104	0.0118098	0.01171	0.0116129	0.0115176	0.011425	0.0113359	0.0112497	0.0111682	0.0110897	0.0110159	0.010945	0.0108778	0.0108134	0.0107511	0.0106917
18	0.0217723	0.0217021	0.0216315	0.0215609	0.0214903	0.0214199	0.0213497	0.02128	0.0212108	0.0211419	0.0210736	0.0210054	0.0209376	0.0208697	0.0208021	0.0207342	0.0206663	0.0205983	0.02053	0.0204619	0.0203935	0.0203255	0.0202572	0.0201895	0.0201218	0.0200543	0.0199873	0.0199202	0.0198538	0.0197871	0.0197212	0.0196549	0.0195891	0.0195232	0.0194573	0.0193917	0.0193254	0.0192598	0.0191933	0.0191275	0.0190612	0.0189951	0.0189293	0.0188634	0.0187985	0.0187332	0.0186692	0.0186049	0.0185414
19	0.0203269	0.0203235	0.0203188	0.020313	0.0203056	0.0202973	0.0202875	0.0202766	0.0202645	0.0202509	0.0202364	0.0202203	0.0202033	0.0201848	0.0201652	0.0201446	0.0201227	0.0201002	0.0200763	0.0200521	0.0200268	0.0200011	0.0199748	0.0199476	0.0199204	0.0198917	0.0198631	0.019833	0.0198025	0.019771	0.0197384	0.0197056	0.0196713	0.0196374	0.0196021	0.0195673	0.0195321	0.0194968	0.0194621	0.0194265	0.0193921	0.0193564	0.0193215	0.0192856	0.0192496	0.0192134	0.019176	0.0191393	0.0191011
20	0.00486179	0.0048898	0.00492087	0.00495313	0.00498755	0.00502402	0.00506171	0.00510238	0.00514382	0.00518874	0.00523472	0.00528387	0.00533496	0.00538819	0.00544433	0.00550144	0.00556189	0.00562268	0.00568646	0.00575087	0.00581728	0.00588544	0.00595453	0.00602661	0.00609906	0.00617509	0.00625174	0.00633144	0.00641265	0.00649549	0.0065808	0.0066662	0.00675449	0.00684213	0.00693222	0.0070222	0.00711353	0.0072062	0.00729906	0.0073947	0.00748995	0.00758842	0.00768679	0.00778743	0.0078889	0.00799079	0.00809443	0.00819684	0.00830132
21	0.0135403	0.0135865	0.0136331	0.0136799	0.0137275	0.0137749	0.0138231	0.0138711	0.01392	0.0139691	0.014019	0.0140696	0.0141207	0.014173	0.0142255	0.0142792	0.0143331	0.0143877	0.0144426	0.0144977	0.0145534	0.0146091	0.0146655	0.014722	0.0147793	0.014837	0.0148954	0.0149546	0.0150144	0.015075	0.015136	0.0151977	0.0152596	0.0153222	0.0153849	0.015448	0.0155114	0.0155752	0.0156396	0.0157043	0.0157699	0.0158359	0.0159028	0.0159702	0.0160383	0.0161069	0.016176	0.0162456	0.0163152
22	0.0227688	0.0227852	0.0227997	0.0228136	0.0228273	0.0228403	0.0228544	0.0228675	0.0228817	0.0228946	0.0229071	0.0229179	0.0229262	0.0229323	0.0229342	0.0229337	0.0229285	0.022921	0.02291	0.0228967	0.0228819	0.0228651	0.0228482	0.0228295	0.0228107	0.0227898	0.0227674	0.0227423	0.0227136	0.0226816	0.0226445	0.0226035	0.0225574	0.0225076	0.0224538	0.0223971	0.0223381	0.0222769	0.0222147	0.0221506	0.0220854	0.0220179	0.0219481	0.021875	0.021798	0.0217169	0.0216308	0.0215404	0.0214454
23	0.0133767	0.0134052	0.0134347	0.0134648	0.0134951	0.0135257	0.013556	0.0135867	0.0136174	0.0136486	0.0136806	0.0137136	0.013748	0.0137837	0.0138212	0.0138599	0.0138999	0.0139408	0.0139822	0.0140241	0.0140659	0.0141078	0.0141494	0.0141912	0.0142333	0.014276	0.0143196	0.0143643	0.0144105	0.014458	0.0145069	0.0145568	0.0146075	0.0146588	0.01471	0.0147613	0.014812	0.0148625	0.0149128	0.0149629	0.0150135	0.0150644	0.0151164	0.0151692	0.0152234	0.0152784	0.0153341	0.0153906	0.0154468
24	0.0112443	0.0112943	0.0113425	0.0113929	0.0114412	0.0114913	0.0115404	0.0115896	0.0116393	0.0116874	0.011737	0.0117837	0.0118318	0.011877	0.011922	0.0119655	0.0120066	0.0120477	0.0120849	0.0121228	0.0121567	0.0121907	0.0122219	0.0122515	0.0122801	0.0123051	0.0123302	0.0123505	0.0123706	0.0123861	0.0123997	0.01241	0.0124163	0.0124208	0.0124199	0.012418	0.0124105	0.0124016	0.0123886	0.0123724	0.012354	0.0123306	0.0123059	0.0122755	0.0122434	0.0122059	0.0121652	0.0121205	0.0120706
25	0.01829	0.0182831	0.018276	0.0182702	0.0182644	0.0182598	0.0182559	0.0182527	0.018251	0.0182496	0.01825	0.0182503	0.0182524	0.0182546	0.0182579	0.018262	0.0182664	0.0182725	0.0182784	0.0182865	0.0182945	0.0183047	0.0183156	0.0183277	0.0183415	0.0183554	0.0183715	0.0183871	0.0184048	0.0184221	0.0184407	0.0184598	0.0184793	0.0185007	0.0185217	0.0185454	0.0185689	0.0185949	0.0186214	0.0186493	0.0186788	0.0187084	0.0187402	0.0187711	0.0188044	0.0188368	0.0188709	0.0189052	0.01894
26	0.016885	0.0168875	0.0168893	0.0168913	0.0168929	0.0168942	0.0168956	0.0168963	0.0168975	0.016898	0.016899	0.0168996	0.0169002	0.0169008	0.0169008	0.0169008	0.0169	0.0168991	0.0168973	0.0168952	0.0168924	0.0168889	0.016885	0.01688	0.0168748	0.0168683	0.0168614	0.0168534	0.0168446	0.016835	0.0168243	0.0168131	0.0168007	0.0167878	0.0167738	0.0167592	0.0167437	0.0167272	0.0167098	0.0166911	0.0166713	0.01665	0.0166274	0.0166034	0.0165781	0.0165517	0.0165241	0.0164956	0.0164662
27	0.00195243	0.00189661	0.0018436	0.00179327	0.00174553	0.00170089	0.00165891	0.00162033	0.00158485	0.00155284	0.00152449	0.00149961	0.00147878	0.0014615	0.00144835	0.00143904	0.00143369	0.00143258	0.00143526	0.0014425	0.00145361	0.00146928	0.0014892	0.00151346	0.00154244	0.00157553	0.00161365	0.00165594	0.00170329	0.00175528	0.00181214	0.00187434	0.00194127	0.00201406	0.00209171	0.00217528	0.00226407	0.00235837	0.00245831	0.00256319	0.00267391	0.00278926	0.00291036	0.00303633	0.00316774	0.00330471	0.00344689	0.00359534	0.00374908
28	0.0199688	0.0200519	0.0201383	0.0202267	0.0203184	0.0204112	0.020506	0.020601	0.0206964	0.0207916	0.0208857	0.0209799	0.0210726	0.0211659	0.0212584	0.0213519	0.0214459	0.0215408	0.0216373	0.0217338	0.021832	0.0219291	0.0220267	0.0221225	0.0222167	0.0223089	0.0223976	0.0224844	0.0225671	0.0226483	0.022726	0.0228022	0.0228764	0.0229487	0.0230204	0.0230896	0.0231585	0.0232241	0.0232885	0.0233492	0.0234067	0.0234606	0.0235094	0.0235549	0.0235944	0.0236309	0.0236618	0.0236896	0.0237134
29	0.0201475	0.0200981	0.0200462	0.0199945	0.0199397	0.0198854	0.0198287	0.0197716	0.0197135	0.0196537	0.0195941	0.0195318	0.0194702	0.019406	0.0193418	0.0192762	0.0192091	0.019142	0.0190722	0.0190028	0.0189305	0.018858	0.0187835	0.0187073	0.0186307	0.0185513	0.0184727	0.0183914	0.0183108	0.0182291	0.0181469	0.0180652	0.0179817	0.0178996	0.017815	0.017731	0.0176451	0.0175581	0.0174704	0.0173802	0.0172906	0.0171983	0.0171071	0.0170146	0.0169226	0.0168315	0.0167398	0.0166505	0.0165597
30	0.023007	0.0230526	0.0230983	0.0231418	0.0231861	0.023228	0.02327	0.02331	0.0233486	0.0233861	0.0234208	0.0234551	0.0234862	0.0235171	0.0235454	0.023573	0.0235992	0.0236237	0.0236475	0.0236687	0.0236892	0.0237067	0.0237228	0.0237363	0.0237476	0.0237571	0.0237642	0.0237704	0.0237743	0.0237778	0.0237795	0.0237805	0.0237799	0.0237776	0.0237737	0.0237671	0.0237585	0.0237466	0.0237324	0.0237152	0.023696	0.0236745	0.0236515	0.0236273	0.0236019	0.0235761	0.023549	0.0235212	0.0234916
31	0.0136836	0.0136689	0.0136546	0.013641	0.0136286	0.0136168	0.0136066	0.0135969	0.0135889	0.0135814	0.0135751	0.0135695	0.0135644	0.0135602	0.013556	0.0135528	0.0135499	0.0135479	0.0135466	0.0135463	0.0135473	0.0135491	0.0135525	0.0135567	0.0135622	0.0135683	0.0135754	0.013583	0.0135911	0.0135997	0.0136085	0.013618	0.0136279	0.0136387	0.0136502	0.0136629	0.0136766	0.0136916	0.0137078	0.0137249	0.0137432	0.013762	0.0137816	0.0138014	0.0138218	0.0138421	0.013863	0.0138841	0.0139057
[truncated: 951 more columns]

## Sheet: ungu 16 target slow
id	-0.5	-0.499	-0.498	-0.497	-0.496	-0.49499	-0.49399	-0.49299	-0.49199	-0.49099	-0.48999	-0.48899	-0.48799	-0.48699	-0.48599	-0.48498	-0.48398	-0.48298	-0.48198	-0.48098	-0.47998	-0.47898	-0.47798	-0.47698	-0.47598	-0.47497	-0.47397	-0.47297	-0.47197	-0.47097	-0.46997	-0.46897	-0.46797	-0.46697	-0.46597	-0.46496	-0.46396	-0.46296	-0.46196	-0.46096	-0.45996	-0.45896	-0.45796	-0.45696	-0.45596	-0.45495	-0.45395	-0.45295	-0.45195
1	0.0144387	0.0146846	0.014933	0.0151839	0.0154381	0.015693	0.0159514	0.0162094	0.0164704	0.0167313	0.0169937	0.0172574	0.0175212	0.0177877	0.0180535	0.0183228	0.0185914	0.0188629	0.019135	0.019408	0.0196832	0.0199574	0.0202345	0.0205095	0.0207869	0.0210625	0.0213387	0.0216147	0.0218891	0.0221648	0.0224374	0.0227122	0.0229838	0.0232569	0.0235283	0.0237993	0.0240709	0.0243399	0.024611	0.0248785	0.0251479	0.0254139	0.0256798	0.0259439	0.0262052	0.0264662	0.0267224	0.026979	0.0272305
2	0.00499274	0.00503107	0.00507188	0.00511543	0.00516082	0.00520971	0.00525997	0.0053136	0.00536865	0.00542608	0.00548548	0.00554602	0.00560918	0.0056728	0.00573932	0.00580665	0.00587653	0.00594841	0.00602212	0.00609907	0.00617719	0.00625903	0.00634195	0.00642793	0.00651549	0.0066047	0.00669625	0.00678815	0.00688286	0.00697757	0.00707491	0.00717304	0.00727306	0.00737532	0.00747861	0.00758528	0.00769256	0.00780328	0.00791488	0.00802883	0.0081444	0.00826073	0.00837936	0.00849764	0.00861834	0.00873874	0.00886103	0.00898414	0.00910832
3	0.00796357	0.00790304	0.00784352	0.00778409	0.00772592	0.00766792	0.00761132	0.00755548	0.00750101	0.00744809	0.00739634	0.00734672	0.00729805	0.00725151	0.00720586	0.00716181	0.00711876	0.00707656	0.00703558	0.0069949	0.00695562	0.00691661	0.00687904	0.0068422	0.00680671	0.00677265	0.00673973	0.00670876	0.00667878	0.00665081	0.00662377	0.00659833	0.00657385	0.00655033	0.0065279	0.00650591	0.00648512	0.00646464	0.00644542	0.00642679	0.00640942	0.00639312	0.00637799	0.00636433	0.00635166	0.00634059	0.00633027	0.00632132	0.00631296
4	0.0119373	0.0119353	0.0119343	0.0119377	0.0119429	0.0119522	0.0119643	0.011979	0.0119973	0.0120164	0.0120391	0.0120618	0.0120873	0.0121135	0.0121415	0.0121718	0.0122032	0.0122387	0.0122752	0.0123163	0.0123589	0.012405	0.0124533	0.0125029	0.0125553	0.0126072	0.0126618	0.0127157	0.0127718	0.0128285	0.0128868	0.0129479	0.01301	0.0130762	0.0131434	0.0132144	0.0132865	0.0133606	0.013436	0.0135112	0.0135879	0.0136631	0.0137401	0.013816	0.0138936	0.0139721	0.0140521	0.014135	0.014219
5	0.0180017	0.0180378	0.0180728	0.018107	0.0181392	0.0181703	0.0181988	0.0182255	0.0182494	0.0182709	0.01829	0.0183066	0.0183217	0.0183346	0.0183466	0.0183571	0.0183668	0.0183755	0.0183831	0.0183896	0.0183943	0.0183975	0.0183985	0.0183974	0.0183941	0.0183887	0.0183813	0.0183723	0.0183619	0.0183505	0.0183383	0.0183257	0.0183125	0.0182988	0.0182846	0.0182694	0.0182534	0.018236	0.0182174	0.0181972	0.0181759	0.0181534	0.01813	0.0181062	0.0180819	0.0180582	0.0180343	0.0180111	0.0179882
6	0.0216875	0.0217223	0.0217604	0.0218008	0.0218455	0.0218925	0.021944	0.0219979	0.0220556	0.0221163	0.0221794	0.0222462	0.0223143	0.0223863	0.0224597	0.0225367	0.022616	0.0226984	0.0227845	0.0228729	0.0229662	0.0230615	0.0231617	0.0232642	0.0233704	0.0234795	0.0235907	0.0237055	0.0238212	0.0239406	0.0240609	0.0241845	0.0243098	0.0244377	0.0245688	0.0247017	0.0248387	0.0249772	0.0251198	0.025264	0.0254112	0.0255605	0.0257113	0.0258646	0.0260181	0.0261742	0.0263302	0.0264885	0.0266473
7	0.0126328	0.0126017	0.0125708	0.0125398	0.0125091	0.0124784	0.0124475	0.0124166	0.0123853	0.0123538	0.0123216	0.0122892	0.0122562	0.0122229	0.0121893	0.0121555	0.0121217	0.0120879	0.0120544	0.0120209	0.011988	0.011955	0.0119225	0.0118901	0.0118579	0.0118259	0.0117938	0.0117622	0.0117303	0.0116989	0.0116674	0.0116363	0.0116053	0.0115747	0.0115446	0.0115146	0.0114856	0.0114566	0.0114288	0.0114013	0.0113746	0.0113487	0.0113232	0.0112989	0.0112746	0.0112516	0.0112285	0.0112065	0.0111847
8	0.0206663	0.0205785	0.020489	0.0203983	0.0203066	0.0202131	0.0201188	0.0200222	0.0199244	0.0198242	0.0197224	0.0196186	0.0195129	0.019406	0.0192971	0.0191878	0.0190771	0.0189661	0.0188545	0.0187426	0.0186305	0.0185176	0.0184047	0.0182908	0.0181766	0.0180614	0.0179455	0.017829	0.0177116	0.0175942	0.0174762	0.0173586	0.0172408	0.0171237	0.017007	0.0168909	0.0167756	0.0166607	0.0165467	0.0164329	0.0163199	0.0162071	0.0160949	0.0159832	0.015872	0.0157617	0.0156521	0.0155436	0.0154362
9	0.0131894	0.0131935	0.013197	0.0131996	0.0132022	0.0132037	0.0132057	0.0132069	0.0132086	0.0132102	0.0132119	0.013214	0.0132154	0.0132174	0.0132181	0.0132187	0.0132181	0.0132165	0.0132142	0.0132102	0.0132061	0.0132005	0.0131949	0.0131885	0.013182	0.0131756	0.0131685	0.0131618	0.013154	0.0131463	0.0131373	0.0131276	0.0131168	0.0131044	0.0130913	0.0130764	0.0130611	0.0130445	0.0130275	0.0130099	0.0129918	0.0129739	0.0129551	0.0129366	0.012917	0.0128971	0.0128763	0.0128544	0.0128317
10	0.0126923	0.0127252	0.0127575	0.0127895	0.0128204	0.0128511	0.0128809	0.0129106	0.0129398	0.0129689	0.0129981	0.0130269	0.0130561	0.0130847	0.0131134	0.0131412	0.0131686	0.0131951	0.0132205	0.0132453	0.0132687	0.0132918	0.0133137	0.0133356	0.0133569	0.0133781	0.0133993	0.0134201	0.013441	0.0134611	0.0134811	0.0134998	0.013518	0.013535	0.0135509	0.0135662	0.0135803	0.0135943	0.0136075	0.013621	0.0136341	0.0136476	0.013661	0.0136743	0.0136877	0.0137002	0.0137128	0.0137241	0.0137351
11	0.0254585	0.0252721	0.0250827	0.0248895	0.024692	0.0244879	0.0242784	0.0240617	0.0238399	0.0236131	0.0233828	0.0231511	0.0229182	0.0226867	0.0224556	0.0222262	0.0219973	0.021768	0.0215377	0.021304	0.0210674	0.020826	0.0205807	0.0203317	0.0200797	0.0198273	0.0195742	0.0193239	0.0190755	0.0188311	0.0185899	0.0183513	0.0181154	0.017879	0.0176434	0.0174051	0.0171655	0.0169234	0.0166793	0.0164351	0.0161904	0.0159489	0.0157093	0.015475	0.0152448	0.0150194	0.0147988	0.0145805	0.0143658
12	0.00934016	0.00926409	0.00918791	0.00911384	0.00904199	0.00897091	0.00890438	0.00883829	0.00877766	0.00871832	0.00866342	0.00861127	0.00856129	0.00851519	0.00846917	0.00842714	0.00838453	0.00834496	0.00830589	0.00826845	0.00823359	0.00819935	0.00816945	0.00814014	0.00811549	0.00809234	0.00807261	0.0080556	0.00804001	0.00802788	0.00801563	0.00800667	0.00799743	0.0079905	0.00798451	0.00797968	0.00797754	0.00797595	0.00797821	0.00798124	0.00798801	0.00799643	0.00800732	0.00802077	0.00803509	0.00805232	0.00806947	0.00808915	0.00810892
13	0.015588	0.0155742	0.0155576	0.0155374	0.0155152	0.0154888	0.0154609	0.0154291	0.0153958	0.0153596	0.0153211	0.0152809	0.0152374	0.0151926	0.0151436	0.0150929	0.0150378	0.0149796	0.0149176	0.0148511	0.0147816	0.014707	0.0146299	0.0145482	0.0144641	0.0143765	0.014286	0.0141933	0.0140969	0.013999	0.0138969	0.0137929	0.0136846	0.0135734	0.0134585	0.0133394	0.0132176	0.0130913	0.0129629	0.0128305	0.0126964	0.0125598	0.0124213	0.0122816	0.0121397	0.0119974	0.0118527	0.0117074	0.0115599
14	0.0529246	0.0530784	0.0532236	0.0533533	0.0534665	0.0535737	0.0536592	0.0537444	0.0538083	0.0538709	0.0539181	0.0539569	0.0539886	0.0540033	0.0540167	0.0540081	0.0539984	0.0539684	0.053932	0.0538826	0.0538193	0.0537519	0.0536658	0.0535808	0.0534776	0.0533749	0.0532596	0.0531389	0.0530134	0.052875	0.0527372	0.0525822	0.0524282	0.0522581	0.0520846	0.051901	0.0517075	0.0515115	0.0513012	0.0510932	0.0508713	0.0506516	0.0504227	0.0501917	0.0499578	0.0497158	0.0494758	0.0492237	0.0489742
15	0.0249102	0.0248396	0.0247659	0.0246894	0.0246116	0.0245314	0.0244509	0.0243685	0.0242857	0.0242013	0.0241156	0.0240282	0.0239382	0.0238466	0.0237518	0.0236554	0.0235562	0.0234557	0.0233537	0.0232507	0.0231476	0.0230438	0.0229405	0.0228365	0.0227329	0.0226283	0.0225231	0.022417	0.0223093	0.0222008	0.0220904	0.0219798	0.0218679	0.0217563	0.0216447	0.0215336	0.0214237	0.0213144	0.0212067	0.0210993	0.020993	0.0208868	0.0207809	0.020675	0.0205687	0.0204627	0.0203562	0.0202506	0.0201451
16	0.00943083	0.00958545	0.00974591	0.00991136	0.0100819	0.0102575	0.0104371	0.0106215	0.0108091	0.0110011	0.0111961	0.0113949	0.0115972	0.0118027	0.0120124	0.012225	0.0124421	0.0126622	0.0128862	0.0131134	0.0133436	0.013577	0.0138122	0.0140505	0.0142899	0.0145317	0.0147746	0.0150192	0.0152651	0.0155119	0.0157604	0.0160092	0.0162596	0.0165101	0.0167615	0.0170132	0.0172649	0.0175169	0.0177682	0.0180196	0.0182697	0.0185195	0.0187677	0.0190149	0.0192605	0.019504	0.0197459	0.019985	0.0202223
17	0.0162383	0.0161713	0.0161038	0.0160404	0.0159754	0.015915	0.0158538	0.0157958	0.0157392	0.0156835	0.0156317	0.0155786	0.0155305	0.0154805	0.0154346	0.0153883	0.0153434	0.0153009	0.0152571	0.0152177	0.0151761	0.0151389	0.0151007	0.015065	0.0150307	0.0149962	0.0149655	0.0149325	0.0149038	0.014873	0.0148453	0.0148173	0.0147898	0.0147648	0.0147381	0.0147154	0.0146905	0.014669	0.0146467	0.0146256	0.014606	0.0145851	0.0145674	0.0145473	0.0145305	0.0145123	0.0144961	0.0144806	0.0144651
18	0.0222802	0.0222542	0.0222267	0.0222	0.0221707	0.022143	0.0221131	0.0220841	0.0220544	0.0220239	0.0219942	0.0219622	0.0219315	0.0218981	0.0218654	0.021831	0.0217958	0.0217607	0.0217234	0.0216875	0.0216493	0.0216125	0.0215743	0.0215362	0.0214983	0.0214587	0.0214204	0.0213795	0.0213396	0.0212976	0.0212556	0.0212129	0.0211689	0.0211259	0.0210807	0.0210372	0.0209919	0.0209476	0.0209027	0.0208572	0.0208124	0.0207655	0.0207197	0.0206717	0.0206243	0.0205757	0.0205266	0.0204779	0.020428
19	0.0157694	0.0157345	0.015699	0.015663	0.0156272	0.0155906	0.0155547	0.0155181	0.0154823	0.0154463	0.0154106	0.0153754	0.0153398	0.015305	0.0152694	0.0152344	0.0151987	0.0151631	0.0151272	0.0150909	0.0150549	0.0150181	0.0149821	0.0149454	0.0149094	0.0148733	0.0148373	0.0148018	0.0147661	0.014731	0.0146955	0.0146604	0.0146251	0.0145899	0.0145547	0.0145193	0.0144842	0.0144487	0.0144135	0.0143781	0.0143428	0.0143077	0.0142725	0.0142376	0.0142028	0.0141682	0.0141339	0.0140998	0.0140661
20	0.0139399	0.0139327	0.0139245	0.0139154	0.013907	0.0138969	0.0138886	0.0138784	0.0138699	0.0138604	0.0138513	0.0138421	0.0138318	0.0138222	0.0138103	0.0137991	0.0137853	0.0137715	0.013756	0.0137396	0.0137229	0.0137046	0.0136872	0.0136682	0.0136506	0.0136319	0.0136142	0.0135961	0.0135777	0.0135596	0.0135399	0.0135206	0.0134988	0.0134771	0.0134531	0.0134285	0.0134027	0.0133757	0.0133489	0.0133208	0.0132938	0.0132658	0.0132391	0.0132118	0.013185	0.0131582	0.0131305	0.013103	0.0130737
21	0.0150981	0.0150364	0.0149731	0.0149098	0.0148451	0.0147808	0.0147156	0.0146504	0.0145848	0.0145184	0.0144517	0.0143833	0.0143146	0.0142439	0.0141727	0.0141002	0.0140269	0.0139535	0.0138794	0.013806	0.0137323	0.0136595	0.0135867	0.0135144	0.0134421	0.0133695	0.013297	0.0132235	0.01315	0.0130756	0.0130012	0.0129265	0.0128519	0.0127781	0.0127046	0.0126326	0.0125611	0.0124911	0.0124217	0.0123531	0.0122851	0.0122171	0.0121497	0.0120819	0.0120146	0.0119472	0.0118804	0.0118143	0.0117492
22	0.0241584	0.0241295	0.024101	0.024073	0.0240438	0.0240168	0.0239877	0.0239609	0.0239323	0.0239041	0.0238754	0.0238447	0.023815	0.0237819	0.0237502	0.0237159	0.0236823	0.0236485	0.0236139	0.0235816	0.0235472	0.0235158	0.0234824	0.0234506	0.0234177	0.0233837	0.0233502	0.0233133	0.0232779	0.023239	0.0232013	0.0231622	0.0231231	0.0230855	0.0230467	0.0230114	0.0229741	0.0229401	0.0229048	0.0228701	0.0228357	0.0227989	0.0227637	0.0227247	0.0226876	0.0226477	0.022609	0.0225707	0.0225322
23	0.0127145	0.012696	0.0126802	0.0126681	0.0126592	0.0126535	0.0126514	0.0126518	0.0126561	0.0126627	0.0126731	0.0126862	0.0127026	0.0127224	0.0127452	0.0127719	0.0128015	0.0128351	0.0128717	0.0129118	0.0129554	0.0130019	0.013052	0.0131048	0.013161	0.01322	0.0132822	0.0133475	0.0134157	0.0134873	0.0135616	0.0136395	0.01372	0.0138039	0.0138905	0.01398	0.0140726	0.0141675	0.0142655	0.0143658	0.014469	0.0145746	0.0146828	0.0147936	0.0149067	0.0150225	0.0151403	0.0152608	0.0153832
24	0.00388755	0.00386541	0.00384261	0.00381864	0.00379337	0.00376779	0.00374029	0.00371279	0.00368321	0.0036532	0.00362155	0.00358862	0.00355488	0.00351917	0.00348339	0.00344565	0.00340808	0.00336928	0.00333029	0.00329113	0.00325107	0.00321161	0.00317077	0.00313054	0.00308903	0.00304752	0.00300544	0.0029626	0.00292017	0.00287669	0.00283431	0.00279134	0.00274955	0.00270817	0.0026675	0.00262816	0.00258893	0.0025514	0.00251371	0.00247739	0.00244123	0.00240577	0.00237122	0.00233692	0.0023043	0.00227209	0.00224197	0.00221296	0.00218591
25	0.019305	0.019359	0.0194116	0.0194627	0.0195133	0.0195626	0.0196115	0.0196589	0.0197051	0.0197495	0.0197914	0.0198312	0.0198677	0.0199021	0.0199332	0.0199624	0.0199893	0.0200143	0.0200384	0.0200604	0.0200822	0.0201018	0.0201206	0.0201374	0.0201521	0.0201649	0.0201745	0.0201825	0.020187	0.0201902	0.0201907	0.0201897	0.0201876	0.0201838	0.0201798	0.0201738	0.0201677	0.0201594	0.0201501	0.0201389	0.0201253	0.0201103	0.0200921	0.0200731	0.0200513	0.020029	0.0200051	0.0199805	0.0199557
26	0.0174441	0.0174597	0.0174752	0.0174892	0.0175034	0.0175157	0.0175278	0.0175382	0.0175478	0.0175565	0.0175638	0.0175709	0.0175766	0.0175823	0.0175867	0.0175909	0.0175942	0.0175965	0.017598	0.0175978	0.0175967	0.0175934	0.0175891	0.0175827	0.0175749	0.0175657	0.0175549	0.0175434	0.0175304	0.0175169	0.0175021	0.0174867	0.01747	0.0174523	0.0174331	0.0174123	0.01739	0.0173656	0.0173396	0.0173116	0.0172821	0.0172509	0.0172185	0.017185	0.0171504	0.0171151	0.0170787	0.0170417	0.0170035
27	0.0232796	0.0230991	0.0229146	0.0227274	0.022535	0.0223388	0.0221377	0.0219326	0.0217243	0.0215126	0.0213	0.0210852	0.0208707	0.0206554	0.0204398	0.0202238	0.020006	0.0197873	0.0195653	0.0193415	0.0191141	0.0188843	0.0186524	0.0184184	0.0181845	0.0179498	0.0177168	0.0174844	0.017254	0.0170251	0.0167968	0.01657	0.0163421	0.0161148	0.0158857	0.0156561	0.0154256	0.0151942	0.0149639	0.0147336	0.0145063	0.0142806	0.0140586	0.0138397	0.0136239	0.0134119	0.0132013	0.012994	0.0127871
28	0.0127572	0.0127645	0.0127727	0.0127817	0.0127924	0.0128049	0.0128191	0.0128353	0.0128527	0.0128715	0.0128905	0.01291	0.012929	0.0129475	0.0129658	0.0129834	0.0130017	0.01302	0.0130402	0.0130615	0.0130854	0.0131114	0.0131399	0.0131709	0.0132031	0.0132375	0.013272	0.0133076	0.0133427	0.013378	0.0134133	0.0134485	0.013485	0.013522	0.0135617	0.0136029	0.0136476	0.0136947	0.0137447	0.0137976	0.013852	0.0139089	0.0139659	0.0140245	0.0140825	0.0141414	0.0142003	0.0142597	0.0143207
29	0.0349097	0.0349533	0.0349935	0.0350288	0.0350606	0.035087	0.0351093	0.0351263	0.0351383	0.035146	0.0351482	0.0351469	0.0351406	0.0351312	0.0351177	0.035101	0.0350813	0.0350575	0.0350312	0.0350002	0.0349662	0.0349275	0.0348848	0.034838	0.0347865	0.0347319	0.0346724	0.0346108	0.0345453	0.0344777	0.0344075	0.0343349	0.0342607	0.0341832	0.0341044	0.0340217	0.0339371	0.033849	0.0337579	0.0336642	0.0335669	0.0334682	0.0333661	0.0332634	0.0331585	0.0330528	0.0329462	0.0328382	0.0327301
30	0.018477	0.0184439	0.0184107	0.0183766	0.0183424	0.018309	0.0182755	0.0182437	0.0182116	0.0181809	0.0181497	0.0181186	0.0180868	0.0180536	0.0180199	0.017984	0.0179479	0.0179101	0.0178724	0.0178345	0.0177971	0.0177608	0.0177251	0.0176914	0.017658	0.0176264	0.0175948	0.0175639	0.0175327	0.0175012	0.0174695	0.0174369	0.0174045	0.0173713	0.017339	0.0173068	0.0172758	0.0172458	0.017217	0.0171899	0.0171637	0.0171393	0.0171152	0.0170926	0.01707	0.0170483	0.017027	0.0170059	0.0169857
31	0.0209136	0.0209105	0.0209059	0.0208993	0.0208916	0.0208823	0.0208722	0.020861	0.020849	0.0208362	0.0208225	0.0208081	0.0207923	0.0207756	0.0207571	0.020737	0.0207151	0.0206911	0.0206653	0.0206373	0.0206076	0.0205758	0.0205427	0.0205079	0.020472	0.0204349	0.0203966	0.0203573	0.0203168	0.0202752	0.020232	0.0201874	0.020141	0.0200927	0.0200424	0.0199901	0.0199358	0.0198794	0.0198214	0.0197615	0.0197003	0.0196377	0.0195741	0.0195093	0.0194437	0.0193771	0.0193094	0.0192407	0.0191705
[truncated: 951 more columns]

## Sheet: ungu 16 distractor fast
id	-0.5	-0.499	-0.498	-0.497	-0.496	-0.49499	-0.49399	-0.49299	-0.49199	-0.49099	-0.48999	-0.48899	-0.48799	-0.48699	-0.48599	-0.48498	-0.48398	-0.48298	-0.48198	-0.48098	-0.47998	-0.47898	-0.47798	-0.47698	-0.47598	-0.47497	-0.47397	-0.47297	-0.47197	-0.47097	-0.46997	-0.46897	-0.46797	-0.46697	-0.46597	-0.46496	-0.46396	-0.46296	-0.46196	-0.46096	-0.45996	-0.45896	-0.45796	-0.45696	-0.45596	-0.45495	-0.45395	-0.45295	-0.45195
1	0.00895748	0.00881615	0.00868028	0.00855049	0.00842773	0.0083104	0.00820101	0.00809697	0.00800078	0.00791062	0.00782746	0.00775155	0.0076818	0.00762043	0.00756508	0.0075186	0.00747899	0.00744794	0.00742518	0.00741024	0.00740483	0.00740665	0.00741842	0.00743753	0.00746604	0.00750273	0.00754781	0.00760225	0.00766432	0.00773665	0.00781663	0.00790701	0.00800588	0.00811446	0.00823272	0.00835964	0.00849709	0.00864241	0.00879831	0.00896204	0.00913561	0.00931777	0.0095087	0.0097093	0.00991784	0.0101368	0.0103636	0.0106007	0.010846
2	0.00751764	0.00751281	0.00751088	0.00751219	0.00751616	0.00752369	0.00753439	0.00754905	0.00756774	0.00759061	0.00761806	0.00764957	0.00768546	0.00772494	0.00776789	0.00781376	0.00786196	0.00791246	0.00796456	0.00801863	0.00807433	0.00813204	0.00819204	0.00825439	0.0083198	0.00838792	0.00845938	0.00853362	0.00861068	0.00869017	0.0087713	0.00885411	0.00893735	0.00902137	0.00910516	0.00918904	0.00927288	0.0093566	0.0094411	0.00952575	0.00961198	0.00969893	0.00978759	0.0098774	0.00996816	0.01006	0.0101514	0.0102432	0.0103334
3	0.0114433	0.0113238	0.011204	0.0110866	0.0109699	0.0108556	0.0107438	0.0106343	0.0105287	0.0104255	0.0103269	0.0102309	0.0101391	0.0100503	0.00996486	0.00988288	0.00980336	0.00972766	0.00965427	0.00958493	0.00951859	0.00945649	0.00939861	0.00934525	0.00929731	0.0092542	0.00921721	0.00918532	0.00915949	0.00913889	0.00912368	0.00911363	0.00910817	0.00910772	0.00911148	0.00912026	0.00913357	0.00915225	0.00917643	0.00920661	0.00924341	0.00928688	0.0093377	0.00939548	0.00946054	0.00953228	0.00961048	0.00969465	0.00978421
4	0.0103508	0.0103696	0.0103877	0.0104081	0.0104273	0.0104477	0.0104674	0.0104867	0.0105066	0.0105247	0.0105447	0.0105629	0.0105831	0.0106027	0.0106231	0.0106447	0.0106654	0.0106883	0.0107093	0.0107322	0.0107535	0.0107751	0.0107966	0.0108165	0.010838	0.0108572	0.0108786	0.0108984	0.0109195	0.0109409	0.0109617	0.0109844	0.0110051	0.0110283	0.0110491	0.0110713	0.0110925	0.011113	0.0111347	0.011154	0.0111757	0.011195	0.0112165	0.011237	0.011258	0.0112803	0.011301	0.0113245	0.0113454
5	0.0183197	0.0183741	0.018427	0.0184813	0.0185345	0.0185892	0.0186432	0.0186976	0.0187514	0.0188035	0.0188549	0.0189029	0.0189499	0.0189932	0.0190355	0.0190752	0.0191141	0.0191523	0.0191898	0.0192283	0.0192658	0.0193048	0.019342	0.0193796	0.0194148	0.0194483	0.0194794	0.0195069	0.0195328	0.0195546	0.0195759	0.0195943	0.0196131	0.019631	0.019649	0.019668	0.0196858	0.0197051	0.0197215	0.0197383	0.0197512	0.0197624	0.0197703	0.0197747	0.0197778	0.0197769	0.0197768	0.0197739	0.0197728
6	0.0150851	0.0150431	0.015002	0.0149597	0.0149187	0.0148773	0.0148363	0.014796	0.0147549	0.0147151	0.0146739	0.0146336	0.0145922	0.0145508	0.0145096	0.0144674	0.0144266	0.0143847	0.0143446	0.0143043	0.0142651	0.0142272	0.0141891	0.0141533	0.0141165	0.014082	0.0140469	0.0140129	0.0139797	0.0139461	0.0139146	0.0138822	0.0138524	0.0138223	0.0137942	0.0137673	0.0137409	0.0137173	0.0136931	0.0136723	0.013651	0.013632	0.0136139	0.0135965	0.0135817	0.0135662	0.0135543	0.0135416	0.013532
7	0.0146386	0.0146602	0.0146812	0.0147004	0.0147194	0.0147367	0.0147539	0.0147704	0.0147868	0.0148037	0.0148204	0.0148382	0.0148558	0.0148743	0.0148927	0.014911	0.0149293	0.0149464	0.0149632	0.0149785	0.0149932	0.0150065	0.015019	0.015031	0.0150421	0.0150535	0.0150642	0.0150756	0.0150869	0.0150984	0.0151104	0.0151219	0.0151338	0.0151446	0.0151553	0.0151648	0.0151734	0.0151812	0.0151874	0.0151934	0.0151978	0.0152022	0.0152058	0.0152092	0.0152128	0.0152157	0.0152196	0.0152226	0.0152263
8	0.0203412	0.0203664	0.0203922	0.0204183	0.0204456	0.0204738	0.0205034	0.0205343	0.0205667	0.0206006	0.0206355	0.0206716	0.020708	0.0207451	0.0207822	0.0208195	0.0208567	0.020894	0.0209319	0.02097	0.0210093	0.0210494	0.0210911	0.0211341	0.0211784	0.0212239	0.0212703	0.0213175	0.0213647	0.0214122	0.0214594	0.0215064	0.0215533	0.0216001	0.0216474	0.0216949	0.0217436	0.0217932	0.0218442	0.0218965	0.0219499	0.0220043	0.0220593	0.0221148	0.0221701	0.0222254	0.0222803	0.0223347	0.0223891
9	0.0137711	0.0137233	0.013674	0.0136239	0.0135728	0.0135216	0.0134704	0.0134197	0.0133698	0.0133206	0.0132724	0.0132246	0.0131772	0.0131295	0.0130814	0.0130326	0.0129827	0.012932	0.0128804	0.0128284	0.012776	0.0127239	0.0126721	0.0126208	0.0125702	0.0125201	0.0124704	0.0124208	0.012371	0.0123208	0.0122701	0.0122188	0.0121671	0.012115	0.012063	0.012011	0.0119596	0.0119086	0.0118583	0.0118085	0.0117591	0.0117099	0.0116605	0.0116109	0.0115608	0.0115105	0.0114598	0.011409	0.0113585
10	0.0281523	0.0283227	0.0284916	0.0286567	0.0288202	0.0289798	0.0291374	0.0292914	0.0294423	0.0295904	0.0297342	0.0298755	0.0300116	0.0301447	0.0302725	0.030396	0.0305145	0.0306274	0.030736	0.030838	0.030936	0.0310276	0.0311147	0.0311963	0.0312726	0.0313442	0.0314095	0.0314703	0.0315241	0.0315727	0.0316142	0.031649	0.0316773	0.0316978	0.0317123	0.0317187	0.0317194	0.0317128	0.0317003	0.0316816	0.0316565	0.0316261	0.0315885	0.0315456	0.0314952	0.0314384	0.0313744	0.0313027	0.0312243
11	0.00936014	0.00946198	0.00956796	0.00967311	0.00978224	0.00989201	0.0100044	0.0101198	0.010236	0.010357	0.0104778	0.0106034	0.0107291	0.0108583	0.0109888	0.0111204	0.0112551	0.0113892	0.0115273	0.0116645	0.0118055	0.0119468	0.0120906	0.0122369	0.0123838	0.0125352	0.0126861	0.0128417	0.0129972	0.013156	0.0133161	0.0134772	0.013641	0.0138041	0.0139708	0.0141362	0.014305	0.0144735	0.0146441	0.0148166	0.0149896	0.0151662	0.0153424	0.0155227	0.0157028	0.0158858	0.0160696	0.0162544	0.0164412
12	0.0224011	0.0225352	0.0226681	0.0228007	0.0229323	0.0230643	0.0231957	0.0233279	0.0234598	0.0235923	0.0237248	0.0238567	0.0239888	0.0241188	0.0242491	0.0243765	0.0245038	0.024629	0.0247534	0.0248774	0.0250001	0.0251242	0.0252465	0.0253712	0.025494	0.0256183	0.0257415	0.0258638	0.0259861	0.026105	0.0262247	0.02634	0.0264563	0.0265691	0.0266821	0.0267944	0.0269054	0.0270186	0.0271291	0.027243	0.0273537	0.0274666	0.0275771	0.0276867	0.0277956	0.0279003	0.0280063	0.0281063	0.0282084
13	0.0203391	0.0205044	0.0206675	0.0208274	0.0209869	0.0211411	0.0212952	0.0214434	0.02159	0.0217314	0.0218688	0.0220029	0.0221307	0.0222565	0.0223753	0.0224924	0.022603	0.0227108	0.0228139	0.022912	0.0230071	0.0230952	0.023181	0.0232591	0.0233342	0.0234024	0.0234657	0.0235239	0.0235753	0.0236232	0.0236634	0.0237005	0.0237301	0.0237558	0.0237752	0.0237891	0.0237982	0.0238002	0.0237986	0.0237894	0.0237765	0.0237567	0.0237324	0.0237025	0.023667	0.0236271	0.0235804	0.0235302	0.0234728
14	0.00976516	0.00979034	0.00981697	0.00984356	0.00986996	0.0098971	0.00992269	0.00994934	0.00997408	0.00999948	0.0100237	0.0100478	0.010072	0.0100953	0.0101198	0.010143	0.0101677	0.0101914	0.0102157	0.0102396	0.0102627	0.010286	0.0103074	0.0103289	0.0103482	0.0103672	0.0103847	0.0104012	0.0104173	0.010432	0.0104474	0.0104612	0.0104759	0.0104895	0.0105031	0.0105164	0.0105285	0.0105405	0.0105504	0.0105601	0.0105675	0.0105742	0.0105791	0.0105828	0.0105858	0.0105872	0.0105889	0.010589	0.0105897
15	0.0222449	0.022285	0.0223229	0.0223601	0.0223951	0.0224292	0.0224618	0.0224928	0.022523	0.022551	0.0225783	0.0226029	0.0226264	0.0226473	0.0226659	0.0226823	0.0226955	0.0227071	0.0227149	0.0227213	0.0227246	0.022726	0.0227254	0.0227223	0.0227181	0.0227108	0.0227024	0.0226908	0.0226773	0.0226609	0.0226414	0.0226194	0.0225934	0.0225654	0.0225334	0.0224995	0.0224623	0.0224229	0.0223815	0.0223374	0.0222922	0.0222438	0.0221943	0.0221416	0.022087	0.0220296	0.0219691	0.0219063	0.0218398
16	0.0129366	0.0128217	0.0127101	0.0125989	0.0124899	0.0123818	0.0122747	0.0121699	0.0120656	0.0119648	0.011865	0.0117693	0.0116758	0.011586	0.0114997	0.0114159	0.0113362	0.0112578	0.011183	0.0111086	0.0110369	0.010966	0.0108966	0.0108291	0.0107626	0.0106996	0.010638	0.0105809	0.0105261	0.0104757	0.0104286	0.010385	0.0103451	0.0103072	0.0102728	0.0102393	0.0102087	0.0101787	0.0101509	0.0101245	0.0100999	0.0100782	0.0100583	0.0100424	0.0100288	0.0100197	0.0100132	0.0100107	0.0100111
17	0.0150889	0.0150275	0.014965	0.0149022	0.0148373	0.0147731	0.0147075	0.0146432	0.0145791	0.0145161	0.0144546	0.0143933	0.0143337	0.0142731	0.0142129	0.0141509	0.0140875	0.0140227	0.0139553	0.0138875	0.0138176	0.0137484	0.0136791	0.013611	0.0135448	0.0134793	0.0134165	0.0133535	0.0132919	0.0132292	0.0131654	0.0131002	0.0130319	0.0129625	0.0128896	0.0128167	0.012742	0.012668	0.012595	0.0125229	0.0124541	0.0123856	0.0123206	0.0122551	0.0121911	0.0121264	0.0120602	0.0119935	0.0119233
18	0.00920792	0.00919758	0.00918849	0.00918275	0.00917863	0.00917711	0.00917795	0.00918048	0.00918598	0.00919261	0.00920231	0.00921322	0.00922668	0.00924191	0.00925885	0.0092782	0.00929856	0.00932156	0.00934539	0.00937154	0.00939891	0.00942787	0.00945867	0.0094904	0.00952439	0.00955904	0.00959586	0.00963358	0.00967289	0.0097136	0.00975516	0.00979848	0.00984218	0.00988759	0.00993336	0.00998037	0.0100282	0.0100765	0.0101262	0.010176	0.0102273	0.0102788	0.0103314	0.0103847	0.0104386	0.0104935	0.0105486	0.0106048	0.010661
19	0.0200011	0.0199291	0.0198559	0.0197798	0.0197024	0.019623	0.0195416	0.019459	0.0193738	0.0192876	0.0191987	0.0191085	0.0190159	0.0189214	0.0188252	0.0187266	0.018627	0.018525	0.0184225	0.018318	0.0182127	0.0181064	0.0179986	0.0178904	0.0177804	0.01767	0.0175578	0.017445	0.017331	0.0172158	0.0171002	0.0169835	0.0168669	0.0167496	0.0166325	0.0165153	0.0163981	0.0162815	0.0161643	0.0160479	0.015931	0.0158145	0.015698	0.0155815	0.0154656	0.0153498	0.0152351	0.0151209	0.0150081
20	0.00282577	0.00280997	0.00279562	0.00278281	0.00277181	0.00276143	0.00275318	0.00274518	0.00273944	0.0027343	0.00273127	0.00272976	0.00272995	0.00273266	0.00273661	0.00274364	0.00275161	0.00276248	0.00277437	0.0027883	0.00280371	0.00282007	0.0028385	0.00285718	0.00287831	0.00289973	0.00292352	0.00294838	0.00297506	0.00300389	0.00303383	0.00306668	0.00310018	0.00313662	0.00317381	0.0032132	0.00325397	0.00329589	0.00333998	0.00338446	0.00343159	0.00347908	0.00352908	0.00358017	0.0036331	0.00368815	0.00374427	0.00380323	0.00386289
21	0.0155676	0.0155529	0.015538	0.0155239	0.0155096	0.0154955	0.0154811	0.0154664	0.0154517	0.0154362	0.0154211	0.0154054	0.0153903	0.0153751	0.0153606	0.0153466	0.0153328	0.0153199	0.0153067	0.0152944	0.0152815	0.0152689	0.015256	0.015243	0.0152301	0.0152169	0.0152045	0.015192	0.0151806	0.0151695	0.0151594	0.01515	0.015141	0.0151329	0.0151245	0.0151169	0.0151088	0.0151011	0.0150933	0.0150855	0.0150784	0.0150713	0.0150655	0.01506	0.0150559	0.0150526	0.0150504	0.0150491	0.0150482
22	0.00861067	0.00868537	0.00876073	0.00883512	0.00891078	0.00898737	0.00906534	0.00914596	0.00922748	0.00931195	0.00939655	0.00948274	0.00956851	0.00965368	0.00973845	0.00982099	0.00990366	0.00998408	0.0100652	0.0101457	0.0102271	0.01031	0.0103933	0.0104793	0.010565	0.0106527	0.0107395	0.0108264	0.0109122	0.0109959	0.011079	0.011159	0.0112391	0.0113169	0.0113952	0.0114731	0.0115512	0.0116309	0.0117101	0.0117913	0.0118712	0.011952	0.0120311	0.012109	0.0121854	0.0122588	0.0123314	0.0124008	0.0124699
23	0.0185314	0.0185382	0.0185448	0.0185492	0.0185533	0.0185558	0.018557	0.0185569	0.0185545	0.0185509	0.0185443	0.0185366	0.0185259	0.018514	0.0185001	0.0184849	0.0184687	0.018451	0.0184331	0.0184135	0.0183938	0.0183722	0.0183499	0.0183258	0.0183001	0.0182729	0.0182436	0.0182134	0.018181	0.0181483	0.018114	0.0180796	0.0180443	0.0180088	0.0179729	0.0179361	0.0178993	0.0178608	0.0178222	0.0177817	0.0177408	0.0176983	0.0176552	0.0176116	0.017567	0.0175231	0.0174783	0.0174346	0.0173902
24	0.0151825	0.0151978	0.0152113	0.0152246	0.0152376	0.0152478	0.0152588	0.0152659	0.0152736	0.0152779	0.0152819	0.0152845	0.0152852	0.0152867	0.0152855	0.015286	0.0152839	0.0152829	0.0152804	0.015277	0.0152737	0.0152677	0.0152626	0.0152543	0.0152465	0.0152365	0.015226	0.0152149	0.0152022	0.0151902	0.0151761	0.015163	0.0151482	0.0151338	0.0151186	0.0151027	0.015087	0.01507	0.0150536	0.0150359	0.0150187	0.0150007	0.0149827	0.0149647	0.0149462	0.014928	0.0149093	0.0148909	0.0148724
25	0.0156557	0.0156272	0.0155988	0.0155717	0.0155442	0.0155182	0.0154917	0.0154663	0.0154411	0.0154162	0.0153922	0.015368	0.0153453	0.0153222	0.0153007	0.0152793	0.0152589	0.0152396	0.0152206	0.0152031	0.0151856	0.0151696	0.0151536	0.0151386	0.0151242	0.0151099	0.0150968	0.0150833	0.0150714	0.0150594	0.0150486	0.0150384	0.0150288	0.0150206	0.0150125	0.0150061	0.0149996	0.0149946	0.0149898	0.0149856	0.0149823	0.0149787	0.0149766	0.0149739	0.0149727	0.0149713	0.0149707	0.0149708	0.014971
26	0.0203499	0.0204143	0.0204772	0.0205393	0.0205998	0.0206595	0.0207178	0.020775	0.0208313	0.020886	0.0209402	0.0209926	0.0210442	0.0210941	0.0211426	0.0211897	0.0212346	0.0212784	0.0213195	0.0213595	0.0213969	0.0214329	0.021467	0.021499	0.0215299	0.0215583	0.0215861	0.0216112	0.0216355	0.0216575	0.0216778	0.0216963	0.0217122	0.0217267	0.0217379	0.0217479	0.0217546	0.0217595	0.0217621	0.0217623	0.021761	0.021757	0.0217522	0.0217445	0.021736	0.0217252	0.0217127	0.0216985	0.0216817
27	0.00809504	0.00818483	0.00827521	0.00836803	0.00846248	0.00855894	0.00865805	0.00875862	0.00886214	0.00896676	0.00907368	0.00918168	0.00929085	0.00940137	0.00951221	0.00962467	0.00973746	0.00985195	0.00996757	0.0100847	0.0102039	0.0103242	0.010447	0.0105706	0.010696	0.0108222	0.0109489	0.0110764	0.0112033	0.0113311	0.011458	0.0115857	0.0117133	0.0118414	0.0119708	0.0121001	0.0122315	0.0123627	0.0124955	0.0126282	0.0127609	0.0128939	0.0130251	0.0131567	0.0132855	0.0134147	0.0135416	0.0136682	0.0137944
28	0.0188408	0.0185078	0.0181773	0.0178487	0.0175227	0.0171997	0.01688	0.0165647	0.0162536	0.015948	0.0156473	0.0153522	0.0150623	0.0147774	0.0144973	0.0142212	0.0139494	0.0136808	0.0134161	0.0131546	0.012897	0.0126434	0.0123941	0.01215	0.0119109	0.0116777	0.0114501	0.0112287	0.011013	0.010803	0.0105983	0.0103986	0.0102038	0.0100132	0.00982714	0.0096452	0.00946786	0.00929496	0.0091271	0.00896434	0.00880708	0.00865554	0.00850972	0.0083699	0.00823562	0.0081072	0.00798388	0.00786592	0.00775268
29	0.0177292	0.0175762	0.0174245	0.0172744	0.0171264	0.0169798	0.0168355	0.0166923	0.0165511	0.0164112	0.0162724	0.0161355	0.0159989	0.0158644	0.0157305	0.0155984	0.0154677	0.0153383	0.0152115	0.0150853	0.0149624	0.0148402	0.0147209	0.0146032	0.0144873	0.014374	0.0142613	0.014152	0.0140426	0.0139364	0.0138306	0.0137266	0.0136245	0.0135227	0.0134239	0.0133248	0.0132292	0.0131336	0.0130409	0.0129496	0.0128597	0.0127729	0.0126861	0.012603	0.0125194	0.0124388	0.0123585	0.0122793	0.0122019
30	0.0151658	0.0151691	0.0151729	0.0151764	0.015179	0.0151831	0.0151855	0.0151902	0.0151935	0.0151986	0.0152033	0.0152084	0.0152143	0.015219	0.0152251	0.0152292	0.0152345	0.0152384	0.0152427	0.0152469	0.0152508	0.0152561	0.0152607	0.0152675	0.0152739	0.015282	0.0152902	0.0152989	0.0153082	0.0153168	0.0153261	0.015334	0.0153424	0.01535	0.0153577	0.0153657	0.0153737	0.0153829	0.0153923	0.0154032	0.0154147	0.015427	0.01544	0.0154529	0.0154662	0.0154788	0.0154913	0.0155031	0.0155144
31	0.0214708	0.0214312	0.0213892	0.0213463	0.0213019	0.0212568	0.0212112	0.0211646	0.0211181	0.0210701	0.0210217	0.0209715	0.0209199	0.0208665	0.0208109	0.0207539	0.0206945	0.0206345	0.0205728	0.020511	0.0204488	0.0203866	0.0203251	0.0202631	0.0202021	0.0201401	0.0200783	0.0200155	0.0199515	0.0198868	0.0198201	0.0197533	0.0196848	0.0196167	0.019548	0.01948	0.0194128	0.019346	0.0192809	0.0192157	0.019152	0.019088	0.0190244	0.0189605	0.0188959	0.0188316	0.018766	0.0187013	0.0186358
[truncated: 951 more columns]

## Sheet: ungu 16 distractor slow
id	-0.5	-0.499	-0.498	-0.497	-0.496	-0.49499	-0.49399	-0.49299	-0.49199	-0.49099	-0.48999	-0.48899	-0.48799	-0.48699	-0.48599	-0.48498	-0.48398	-0.48298	-0.48198	-0.48098	-0.47998	-0.47898	-0.47798	-0.47698	-0.47598	-0.47497	-0.47397	-0.47297	-0.47197	-0.47097	-0.46997	-0.46897	-0.46797	-0.46697	-0.46597	-0.46496	-0.46396	-0.46296	-0.46196	-0.46096	-0.45996	-0.45896	-0.45796	-0.45696	-0.45596	-0.45495	-0.45395	-0.45295	-0.45195
1	0.0280501	0.0282859	0.0285232	0.0287574	0.0289912	0.0292235	0.0294529	0.0296823	0.029907	0.030132	0.0303517	0.0305707	0.0307857	0.0309978	0.0312078	0.031413	0.0316174	0.0318161	0.0320143	0.0322071	0.0323978	0.0325847	0.0327671	0.0329472	0.0331207	0.0332924	0.0334567	0.0336182	0.0337733	0.0339236	0.0340693	0.0342085	0.0343446	0.0344734	0.0345995	0.0347186	0.0348341	0.0349438	0.0350479	0.0351474	0.0352393	0.0353271	0.0354064	0.0354809	0.0355473	0.0356076	0.0356611	0.0357072	0.0357481
2	0.0207414	0.0207264	0.0207099	0.0206879	0.0206667	0.0206409	0.020616	0.0205891	0.0205615	0.0205343	0.0205039	0.0204747	0.0204407	0.0204063	0.0203676	0.0203257	0.0202814	0.020232	0.0201823	0.0201276	0.0200737	0.0200171	0.0199604	0.019904	0.0198458	0.0197895	0.0197297	0.0196711	0.0196088	0.019545	0.0194787	0.0194083	0.0193373	0.0192613	0.0191859	0.0191071	0.0190289	0.0189504	0.0188711	0.0187942	0.0187151	0.0186387	0.0185598	0.0184816	0.0184018	0.0183197	0.0182375	0.0181514	0.0180663
3	0.0283506	0.0282422	0.0281337	0.0280293	0.0279245	0.0278227	0.0277205	0.0276181	0.0275156	0.0274101	0.0273046	0.0271951	0.0270859	0.0269742	0.0268627	0.0267519	0.0266413	0.0265342	0.0264273	0.0263248	0.0262227	0.0261234	0.0260249	0.0259264	0.025829	0.0257293	0.0256307	0.0255295	0.025429	0.0253277	0.0252266	0.0251275	0.0250282	0.0249326	0.024837	0.0247449	0.0246535	0.0245635	0.024475	0.0243854	0.0242977	0.024208	0.0241197	0.0240302	0.0239413	0.0238534	0.0237651	0.0236796	0.0235934
4	0.0140824	0.0141796	0.0142774	0.0143752	0.0144739	0.0145737	0.0146743	0.0147767	0.0148795	0.0149836	0.0150875	0.0151914	0.0152948	0.015397	0.0154986	0.0155988	0.0156987	0.0157978	0.0158972	0.015997	0.0160975	0.0161992	0.0163012	0.0164044	0.0165072	0.01661	0.0167117	0.016812	0.0169108	0.0170075	0.0171029	0.0171966	0.0172896	0.0173823	0.017475	0.0175684	0.0176622	0.017757	0.0178518	0.0179467	0.0180407	0.0181334	0.0182244	0.0183128	0.0183992	0.018483	0.0185652	0.0186459	0.0187256
5	0.010733	0.0107589	0.0107833	0.0108076	0.0108301	0.0108524	0.0108734	0.0108938	0.0109138	0.0109328	0.0109522	0.0109705	0.0109893	0.0110071	0.0110247	0.0110416	0.0110574	0.0110727	0.0110861	0.0110992	0.0111104	0.0111213	0.011131	0.0111401	0.0111493	0.0111577	0.011167	0.0111753	0.0111846	0.0111931	0.0112016	0.0112096	0.0112164	0.0112231	0.011228	0.0112329	0.0112361	0.0112395	0.0112423	0.0112451	0.0112487	0.0112521	0.0112571	0.0112617	0.0112679	0.0112737	0.0112801	0.0112865	0.0112923
6	0.015954	0.0158427	0.0157337	0.0156256	0.0155197	0.0154154	0.0153127	0.0152121	0.0151127	0.0150157	0.0149195	0.0148255	0.0147326	0.014641	0.0145512	0.0144621	0.0143752	0.0142889	0.0142047	0.0141214	0.0140398	0.0139598	0.0138805	0.0138033	0.0137264	0.0136514	0.0135767	0.0135032	0.0134306	0.0133584	0.0132877	0.0132168	0.0131477	0.0130786	0.0130109	0.0129438	0.0128772	0.0128119	0.0127462	0.012682	0.0126172	0.0125535	0.0124895	0.0124256	0.0123623	0.0122984	0.0122357	0.0121721	0.0121096
7	0.020114	0.0202058	0.0203	0.0203931	0.0204876	0.0205823	0.0206767	0.0207724	0.0208663	0.020962	0.0210557	0.0211505	0.0212442	0.0213377	0.0214317	0.0215242	0.0216185	0.0217109	0.0218049	0.0218976	0.0219906	0.0220834	0.0221747	0.0222667	0.0223558	0.0224458	0.0225329	0.02262	0.0227057	0.02279	0.0228746	0.0229568	0.0230402	0.0231212	0.0232029	0.0232829	0.023362	0.0234404	0.0235161	0.0235918	0.0236638	0.0237354	0.0238041	0.0238713	0.023937	0.0240002	0.0240633	0.0241233	0.0241835
8	0.0182637	0.0182264	0.0181897	0.0181515	0.0181148	0.018076	0.0180382	0.0179987	0.0179589	0.0179185	0.0178764	0.017835	0.0177916	0.0177497	0.0177065	0.0176647	0.0176232	0.0175821	0.0175427	0.0175027	0.0174648	0.0174257	0.0173881	0.0173495	0.0173112	0.017273	0.017234	0.0171964	0.0171578	0.0171214	0.0170848	0.0170503	0.0170169	0.0169846	0.0169544	0.0169242	0.0168962	0.0168676	0.0168406	0.0168131	0.0167863	0.0167599	0.0167335	0.0167088	0.0166841	0.0166618	0.01664	0.0166206	0.0166024
9	0.0151673	0.0151453	0.0151249	0.0151053	0.0150869	0.0150683	0.0150504	0.0150317	0.0150133	0.0149944	0.0149756	0.0149572	0.0149389	0.0149221	0.0149058	0.0148915	0.0148779	0.014866	0.014855	0.0148446	0.0148351	0.0148249	0.0148152	0.0148043	0.0147934	0.0147814	0.0147693	0.014757	0.0147444	0.0147328	0.0147212	0.0147111	0.0147012	0.0146927	0.0146847	0.0146772	0.0146702	0.0146627	0.0146555	0.014647	0.0146385	0.0146288	0.0146188	0.0146082	0.0145973	0.0145868	0.014576	0.0145663	0.0145567
10	0.0223364	0.0223646	0.0223909	0.0224193	0.0224464	0.0224747	0.022503	0.022531	0.0225603	0.0225879	0.022617	0.0226441	0.0226717	0.0226978	0.022723	0.0227477	0.0227702	0.0227932	0.0228138	0.0228352	0.0228553	0.0228757	0.0228964	0.0229166	0.022938	0.0229582	0.0229794	0.0229988	0.0230179	0.0230355	0.0230508	0.023065	0.0230761	0.0230864	0.0230941	0.0231013	0.0231074	0.0231131	0.0231194	0.0231253	0.0231323	0.0231385	0.0231451	0.0231505	0.0231544	0.0231566	0.0231556	0.0231525	0.0231458
11	0.0196434	0.0198416	0.0200467	0.0202539	0.0204681	0.0206829	0.020902	0.0211214	0.0213413	0.0215625	0.0217822	0.0220046	0.0222264	0.0224523	0.0226808	0.0229139	0.0231528	0.023396	0.0236458	0.023899	0.0241567	0.0244163	0.0246772	0.0249389	0.0251993	0.02546	0.0257197	0.02598	0.0262419	0.0265056	0.0267739	0.0270455	0.0273229	0.0276045	0.02789	0.0281797	0.0284697	0.0287623	0.0290524	0.0293427	0.0296302	0.0299158	0.0302013	0.0304842	0.0307706	0.0310557	0.0313461	0.0316375	0.0319327
12	0.0202709	0.0201854	0.0201006	0.0200177	0.0199342	0.0198517	0.0197686	0.0196861	0.0196046	0.0195241	0.019447	0.0193721	0.0193023	0.0192357	0.0191745	0.0191169	0.0190629	0.0190124	0.0189629	0.0189161	0.0188689	0.0188237	0.0187785	0.0187353	0.0186946	0.0186564	0.0186235	0.0185941	0.0185717	0.0185534	0.0185413	0.0185335	0.0185296	0.0185293	0.0185303	0.0185343	0.0185383	0.0185452	0.0185529	0.0185638	0.0185781	0.018596	0.01862	0.018648	0.018683	0.0187221	0.018767	0.0188156	0.0188676
13	0.0134603	0.013613	0.013768	0.0139247	0.0140824	0.0142422	0.0144021	0.014564	0.0147258	0.0148894	0.0150539	0.0152194	0.0153871	0.0155554	0.0157268	0.0158988	0.0160737	0.0162497	0.0164275	0.0166071	0.0167871	0.0169696	0.0171513	0.0173354	0.0175189	0.0177038	0.0178894	0.018075	0.0182629	0.0184499	0.0186398	0.0188291	0.0190207	0.0192126	0.0194052	0.0195992	0.0197923	0.0199874	0.0201805	0.0203752	0.0205684	0.0207617	0.0209548	0.0211465	0.0213395	0.0215301	0.0217225	0.0219129	0.0221042
14	0.00273539	0.00288099	0.00303245	0.00319206	0.00335686	0.00352965	0.00370793	0.00389323	0.00408514	0.00428275	0.00448815	0.00469837	0.00491678	0.00514005	0.00537073	0.00560722	0.00584944	0.00609867	0.00635199	0.00661285	0.00687713	0.00714825	0.0074234	0.00770364	0.00798926	0.00827806	0.0085733	0.00887061	0.00917416	0.00948005	0.00979057	0.0101047	0.0104212	0.0107427	0.0110648	0.011392	0.0117197	0.0120511	0.0123842	0.0127188	0.0130565	0.0133936	0.0137345	0.0140738	0.0144159	0.0147572	0.0150988	0.015441	0.015781
15	0.0111422	0.011139	0.0111369	0.011137	0.0111383	0.011142	0.0111473	0.0111548	0.0111647	0.0111766	0.0111911	0.0112076	0.0112265	0.0112473	0.0112703	0.0112948	0.0113212	0.011349	0.0113784	0.0114092	0.0114415	0.0114756	0.0115111	0.0115487	0.0115879	0.0116293	0.0116722	0.0117172	0.0117637	0.0118117	0.0118611	0.0119114	0.0119631	0.0120151	0.0120685	0.0121222	0.0121772	0.0122329	0.0122896	0.0123477	0.0124064	0.0124669	0.0125278	0.0125902	0.0126528	0.0127163	0.01278	0.0128437	0.0129079
16	0.0228828	0.0228415	0.0228033	0.022764	0.022728	0.0226933	0.0226614	0.0226337	0.0226078	0.0225876	0.0225683	0.0225536	0.0225395	0.0225271	0.0225157	0.0225033	0.0224925	0.0224796	0.0224689	0.0224572	0.0224476	0.0224395	0.0224327	0.0224293	0.0224261	0.0224262	0.0224257	0.0224265	0.0224265	0.0224249	0.0224229	0.0224176	0.0224125	0.0224045	0.0223968	0.0223882	0.0223795	0.022372	0.0223636	0.0223568	0.0223483	0.0223398	0.022329	0.0223157	0.0223	0.0222796	0.0222572	0.0222299	0.0222009
17	0.00376641	0.00378057	0.0037968	0.00381331	0.00383186	0.00385113	0.00387203	0.00389469	0.00391849	0.00394503	0.00397246	0.00400285	0.00403433	0.00406803	0.0041034	0.00413975	0.00417835	0.00421706	0.00425824	0.00429966	0.00434324	0.00438821	0.00443466	0.00448393	0.00453409	0.00458779	0.00464228	0.0046998	0.00475857	0.00481886	0.00488114	0.00494342	0.00500822	0.00507247	0.00513918	0.00520618	0.00527495	0.00534573	0.00541735	0.00549242	0.00556774	0.00564662	0.00572587	0.00580732	0.00588986	0.00597254	0.00605715	0.00614043	0.00622599
18	0.0234373	0.0233218	0.0232062	0.0230896	0.0229735	0.0228562	0.0227399	0.0226229	0.0225066	0.0223905	0.0222748	0.0221601	0.0220453	0.0219322	0.0218188	0.021707	0.0215952	0.0214846	0.0213746	0.021265	0.0211569	0.0210487	0.0209424	0.0208363	0.020732	0.0206286	0.0205268	0.0204268	0.0203279	0.0202315	0.020136	0.0200432	0.0199512	0.0198615	0.0197729	0.0196858	0.0196006	0.0195161	0.0194341	0.0193527	0.0192741	0.0191966	0.0191217	0.0190488	0.0189781	0.0189102	0.0188439	0.0187807	0.0187186
19	0.0119806	0.0120146	0.0120494	0.0120859	0.0121232	0.0121622	0.0122024	0.0122443	0.0122882	0.0123339	0.0123822	0.0124321	0.0124847	0.0125388	0.0125948	0.012652	0.0127104	0.0127698	0.0128296	0.0128906	0.012952	0.0130146	0.0130781	0.013143	0.0132093	0.0132769	0.0133463	0.0134167	0.0134885	0.0135609	0.0136341	0.0137074	0.0137808	0.0138543	0.0139274	0.0140009	0.014074	0.0141477	0.0142214	0.0142958	0.0143705	0.0144457	0.0145213	0.0145965	0.014672	0.0147465	0.0148207	0.0148935	0.0149656
20	0.014998	0.015004	0.0150089	0.0150093	0.0150041	0.0149942	0.0149756	0.0149526	0.0149204	0.0148848	0.0148425	0.0147976	0.0147501	0.0147004	0.0146515	0.0146001	0.0145506	0.0144977	0.0144451	0.0143882	0.0143282	0.0142635	0.0141926	0.0141175	0.0140347	0.0139491	0.0138567	0.0137629	0.0136654	0.0135671	0.0134685	0.0133687	0.013271	0.0131711	0.0130732	0.0129721	0.0128711	0.0127666	0.0126592	0.0125491	0.012434	0.0123176	0.0121958	0.0120741	0.0119489	0.0118243	0.0116991	0.0115741	0.0114514
21	0.0120556	0.0120709	0.0120855	0.0120992	0.0121123	0.0121243	0.0121358	0.0121462	0.0121563	0.0121656	0.0121745	0.012183	0.0121911	0.0121992	0.0122065	0.012214	0.0122206	0.0122273	0.0122332	0.0122388	0.0122439	0.0122484	0.0122529	0.0122566	0.0122606	0.0122639	0.0122676	0.012271	0.0122745	0.0122783	0.0122817	0.0122858	0.0122893	0.0122937	0.0122975	0.012302	0.0123066	0.0123112	0.0123166	0.0123216	0.0123279	0.0123336	0.0123406	0.0123476	0.0123553	0.0123639	0.0123726	0.0123829	0.012393
22	0.0176463	0.0176828	0.0177226	0.0177641	0.0178058	0.017851	0.0178941	0.0179417	0.0179872	0.018037	0.018087	0.0181397	0.0181962	0.0182535	0.0183172	0.0183807	0.0184509	0.0185211	0.0185959	0.0186723	0.0187498	0.0188309	0.0189104	0.018995	0.0190775	0.0191651	0.0192529	0.0193444	0.0194396	0.0195365	0.0196399	0.0197437	0.0198547	0.0199659	0.0200825	0.0202005	0.0203208	0.0204445	0.0205677	0.020696	0.0208232	0.0209559	0.021089	0.0212268	0.0213678	0.0215117	0.0216613	0.0218121	0.0219697
23	0.0139503	0.0139298	0.0139081	0.0138866	0.013864	0.0138426	0.0138205	0.0137997	0.013779	0.0137586	0.0137389	0.0137185	0.0136987	0.0136774	0.0136565	0.0136342	0.0136117	0.0135887	0.013565	0.013542	0.0135183	0.0134961	0.0134735	0.0134523	0.0134312	0.0134108	0.0133911	0.013371	0.0133519	0.0133318	0.0133127	0.0132928	0.0132734	0.0132541	0.0132349	0.0132169	0.0131986	0.0131821	0.0131655	0.0131505	0.0131358	0.0131221	0.0131093	0.0130966	0.0130853	0.0130737	0.0130636	0.0130535	0.0130446
24	0.0187014	0.0185287	0.0183543	0.0181744	0.0179925	0.0178062	0.0176166	0.0174243	0.0172277	0.01703	0.0168281	0.016626	0.0164211	0.0162158	0.0160096	0.0158022	0.0155952	0.0153861	0.0151775	0.0149665	0.014755	0.0145415	0.0143266	0.014111	0.0138938	0.0136773	0.0134603	0.0132454	0.0130316	0.0128203	0.0126115	0.0124048	0.0122009	0.0119982	0.0117975	0.0115973	0.011398	0.011199	0.0110006	0.0108031	0.0106068	0.0104131	0.0102218	0.0100345	0.00985096	0.00967214	0.00949766	0.00932751	0.00916119
25	0.0144103	0.0145927	0.0147776	0.0149644	0.0151528	0.0153432	0.0155339	0.0157265	0.0159185	0.0161115	0.0163035	0.0164953	0.0166864	0.0168761	0.0170657	0.0172532	0.017441	0.0176266	0.0178121	0.0179958	0.0181782	0.0183594	0.0185377	0.0187148	0.0188878	0.0190589	0.0192255	0.0193892	0.0195489	0.0197044	0.0198569	0.0200043	0.0201496	0.0202897	0.0204275	0.0205605	0.02069	0.0208155	0.0209358	0.0210526	0.0211627	0.0212692	0.0213685	0.0214636	0.0215524	0.0216356	0.0217142	0.0217862	0.0218549
26	0.0133472	0.0134165	0.0134871	0.0135594	0.0136334	0.0137093	0.013787	0.0138668	0.0139486	0.014032	0.0141174	0.0142038	0.0142918	0.0143804	0.0144702	0.0145606	0.0146517	0.0147439	0.0148367	0.0149312	0.0150262	0.015123	0.0152206	0.0153194	0.0154192	0.0155191	0.0156202	0.0157205	0.0158218	0.0159221	0.0160231	0.016124	0.0162249	0.0163269	0.0164285	0.0165321	0.0166351	0.0167397	0.0168442	0.0169489	0.0170539	0.0171575	0.0172618	0.0173638	0.0174665	0.0175673	0.0176683	0.0177691	0.0178693
27	0.0364957	0.0362806	0.0360669	0.0358531	0.0356398	0.0354315	0.0352225	0.03502	0.034816	0.0346156	0.0344139	0.0342107	0.0340073	0.0337987	0.0335911	0.0333787	0.033168	0.0329563	0.0327463	0.0325399	0.0323344	0.0321349	0.0319354	0.0317402	0.0315447	0.0313492	0.0311538	0.0309548	0.0307564	0.030554	0.0303529	0.0301507	0.0299501	0.0297528	0.0295568	0.029367	0.029178	0.0289943	0.0288112	0.0286294	0.0284484	0.0282645	0.0280818	0.0278946	0.0277089	0.0275211	0.0273347	0.027151	0.0269684
28	0.0332139	0.0332546	0.0332938	0.033331	0.0333643	0.0333978	0.0334255	0.0334542	0.0334772	0.0335	0.033519	0.0335353	0.0335506	0.0335607	0.0335718	0.0335768	0.0335828	0.0335839	0.033584	0.033582	0.033576	0.0335706	0.0335591	0.0335494	0.0335337	0.0335185	0.0334994	0.033478	0.033456	0.0334288	0.0334033	0.0333715	0.0333416	0.0333068	0.0332717	0.0332349	0.0331947	0.0331558	0.0331115	0.0330697	0.0330225	0.0329767	0.0329276	0.032877	0.0328264	0.0327712	0.0327182	0.0326597	0.0326034
29	0.0134497	0.0135209	0.0135916	0.0136606	0.013729	0.0137963	0.0138626	0.0139287	0.0139934	0.0140587	0.0141225	0.0141868	0.01425	0.0143127	0.0143748	0.0144353	0.0144956	0.0145534	0.0146111	0.0146664	0.0147211	0.0147746	0.0148268	0.014879	0.0149294	0.0149806	0.01503	0.0150798	0.0151285	0.0151764	0.0152239	0.0152693	0.0153147	0.0153574	0.0154	0.0154404	0.01548	0.0155188	0.0155559	0.0155935	0.0156292	0.0156658	0.0157009	0.0157361	0.0157708	0.0158041	0.0158377	0.015869	0.0159007
30	0.0154561	0.0155643	0.0156757	0.0157903	0.015908	0.0160275	0.0161502	0.0162743	0.0164014	0.0165303	0.016662	0.0167966	0.0169338	0.0170749	0.0172185	0.0173661	0.017516	0.0176694	0.0178247	0.0179822	0.0181414	0.0183014	0.0184631	0.0186247	0.0187879	0.0189513	0.0191161	0.019282	0.0194492	0.0196183	0.0197884	0.0199609	0.020134	0.0203091	0.0204843	0.0206602	0.020836	0.0210111	0.0211859	0.0213591	0.021532	0.0217029	0.0218737	0.0220432	0.0222124	0.0223813	0.0225496	0.0227185	0.0228862
31	0.0199123	0.0198663	0.0198184	0.0197696	0.0197197	0.0196685	0.019617	0.019564	0.0195112	0.0194572	0.0194032	0.0193484	0.0192928	0.0192369	0.0191794	0.0191216	0.019062	0.0190018	0.0189401	0.0188776	0.0188144	0.0187502	0.0186863	0.0186215	0.0185571	0.0184924	0.0184278	0.0183631	0.0182979	0.0182327	0.0181664	0.0180999	0.0180323	0.0179641	0.0178953	0.0178259	0.0177567	0.0176871	0.0176183	0.0175496	0.0174817	0.0174144	0.0173476	0.0172817	0.0172156	0.0171502	0.0170844	0.0170188	0.0169531
[truncated: 951 more columns]

## Sheet: gui 16 target fast
id	-0.5	-0.499	-0.498	-0.497	-0.496	-0.49499	-0.49399	-0.49299	-0.49199	-0.49099	-0.48999	-0.48899	-0.48799	-0.48699	-0.48599	-0.48498	-0.48398	-0.48298	-0.48198	-0.48098	-0.47998	-0.47898	-0.47798	-0.47698	-0.47598	-0.47497	-0.47397	-0.47297	-0.47197	-0.47097	-0.46997	-0.46897	-0.46797	-0.46697	-0.46597	-0.46496	-0.46396	-0.46296	-0.46196	-0.46096	-0.45996	-0.45896	-0.45796	-0.45696	-0.45596	-0.45495	-0.45395	-0.45295	-0.45195
1	0.0136949	0.0136873	0.0136779	0.0136654	0.0136523	0.0136356	0.0136179	0.0135965	0.0135725	0.013545	0.0135131	0.0134782	0.013438	0.0133952	0.0133476	0.0132975	0.0132441	0.013188	0.0131298	0.0130683	0.0130052	0.0129382	0.0128688	0.0127952	0.012718	0.0126368	0.012551	0.0124618	0.0123681	0.0122717	0.0121718	0.0120697	0.0119652	0.0118585	0.0117502	0.0116391	0.0115262	0.01141	0.0112911	0.0111687	0.011043	0.010914	0.0107815	0.0106467	0.0105092	0.0103703	0.01023	0.0100889	0.00994721
2	0.0118329	0.0117416	0.0116561	0.0115768	0.0115031	0.0114351	0.0113727	0.0113156	0.0112643	0.0112182	0.0111781	0.0111436	0.0111153	0.011093	0.011077	0.0110673	0.0110636	0.0110664	0.0110749	0.0110895	0.0111095	0.0111351	0.0111659	0.0112019	0.0112431	0.0112892	0.0113406	0.011397	0.011459	0.0115262	0.0115991	0.0116774	0.0117612	0.0118505	0.0119448	0.0120443	0.0121484	0.0122572	0.0123701	0.0124872	0.0126082	0.0127332	0.0128623	0.0129953	0.0131326	0.0132741	0.01342	0.0135703	0.0137249
3	0.0115624	0.0116356	0.0117101	0.0117869	0.0118647	0.0119449	0.012026	0.0121092	0.0121938	0.0122801	0.0123686	0.0124582	0.0125507	0.0126439	0.0127399	0.0128366	0.0129352	0.0130349	0.0131351	0.013237	0.0133383	0.0134416	0.0135441	0.0136484	0.0137526	0.0138578	0.0139644	0.0140709	0.0141798	0.0142879	0.0143984	0.0145079	0.0146186	0.0147289	0.0148386	0.0149489	0.0150571	0.0151665	0.0152736	0.0153818	0.0154884	0.0155954	0.0157023	0.0158082	0.0159153	0.0160203	0.0161266	0.0162304	0.0163344
4	0.0378583	0.0379323	0.037999	0.0380608	0.0381159	0.0381656	0.0382106	0.0382508	0.0382886	0.0383228	0.0383559	0.0383865	0.0384156	0.0384423	0.0384658	0.0384857	0.0385001	0.0385091	0.0385111	0.0385063	0.0384942	0.0384751	0.0384498	0.0384188	0.0383832	0.0383439	0.0383013	0.0382564	0.0382087	0.0381582	0.0381044	0.038046	0.0379827	0.0379125	0.0378358	0.0377509	0.0376584	0.037558	0.0374501	0.0373363	0.037216	0.0370923	0.0369637	0.0368329	0.0366986	0.0365615	0.0364215	0.0362764	0.0361276
5	0.0157645	0.0158498	0.0159362	0.0160248	0.0161151	0.0162066	0.0163004	0.0163944	0.0164907	0.0165871	0.0166851	0.0167839	0.0168833	0.0169845	0.0170857	0.0171893	0.0172926	0.0173982	0.017504	0.017611	0.0177191	0.0178271	0.0179369	0.0180459	0.0181566	0.0182668	0.018378	0.0184898	0.0186015	0.0187148	0.0188273	0.0189417	0.0190552	0.0191698	0.0192841	0.0193984	0.0195131	0.0196267	0.0197413	0.0198546	0.0199689	0.0200826	0.0201966	0.020311	0.0204249	0.0205398	0.0206536	0.0207683	0.0208818
6	0.019281	0.0191345	0.0189917	0.018852	0.0187161	0.0185825	0.0184518	0.0183228	0.0181954	0.0180695	0.0179445	0.0178215	0.0176998	0.0175808	0.0174645	0.0173515	0.0172425	0.017137	0.0170361	0.0169386	0.0168451	0.0167546	0.0166668	0.0165817	0.0164983	0.0164176	0.0163384	0.0162623	0.0161885	0.0161181	0.0160515	0.0159885	0.0159304	0.0158758	0.0158262	0.0157799	0.0157378	0.0156989	0.0156628	0.0156301	0.0155992	0.015572	0.0155468	0.0155253	0.0155069	0.0154922	0.0154819	0.0154751	0.0154734
7	0.0203667	0.020362	0.0203586	0.0203551	0.0203519	0.0203486	0.0203444	0.0203397	0.0203329	0.0203252	0.0203151	0.020304	0.0202912	0.0202777	0.0202637	0.0202494	0.0202359	0.0202221	0.0202096	0.0201966	0.0201843	0.0201711	0.0201573	0.0201424	0.0201257	0.0201079	0.020088	0.0200675	0.0200453	0.0200232	0.0200006	0.0199783	0.0199566	0.019935	0.0199144	0.0198932	0.0198726	0.0198508	0.0198286	0.019805	0.0197802	0.0197545	0.0197271	0.0196999	0.0196715	0.019644	0.0196161	0.0195893	0.0195629
8	0.0165144	0.0164539	0.0163949	0.016337	0.0162803	0.0162258	0.0161722	0.0161212	0.0160708	0.0160226	0.0159753	0.0159292	0.0158845	0.0158404	0.0157982	0.0157567	0.0157175	0.01568	0.015645	0.0156127	0.0155831	0.015557	0.0155337	0.015514	0.0154974	0.0154838	0.0154735	0.0154656	0.0154609	0.0154585	0.0154589	0.015462	0.0154677	0.0154767	0.0154883	0.0155037	0.0155222	0.0155443	0.0155705	0.0155999	0.0156339	0.0156709	0.0157126	0.0157574	0.0158061	0.0158586	0.0159137	0.0159732	0.0160344
9	0.0200333	0.0200714	0.0201086	0.0201436	0.0201781	0.0202101	0.0202416	0.0202709	0.0202989	0.0203254	0.0203497	0.0203731	0.0203938	0.0204137	0.0204309	0.020447	0.0204609	0.020473	0.0204837	0.0204919	0.0204991	0.0205035	0.0205069	0.0205078	0.0205072	0.0205048	0.0205002	0.0204944	0.0204861	0.0204767	0.0204648	0.0204517	0.0204363	0.0204191	0.0204002	0.0203789	0.0203562	0.0203309	0.0203044	0.0202755	0.0202451	0.020213	0.0201791	0.020144	0.0201069	0.0200687	0.0200286	0.0199872	0.019944
10	0.0231631	0.0232809	0.0233961	0.0235104	0.0236228	0.023734	0.0238447	0.0239541	0.0240643	0.0241733	0.0242831	0.0243921	0.0245008	0.0246091	0.0247153	0.024821	0.0249235	0.025025	0.0251233	0.0252199	0.0253147	0.0254071	0.0254993	0.0255893	0.02568	0.0257692	0.0258587	0.0259476	0.0260354	0.0261233	0.0262084	0.0262934	0.026375	0.0264555	0.0265334	0.026609	0.0266836	0.0267551	0.0268271	0.0268965	0.0269666	0.0270354	0.0271039	0.0271726	0.0272394	0.027307	0.0273718	0.0274369	0.0274992
11	0.0179589	0.0180066	0.018059	0.0181155	0.0181763	0.0182408	0.0183087	0.01838	0.0184542	0.0185316	0.0186118	0.0186953	0.0187821	0.0188725	0.018967	0.0190654	0.0191686	0.0192759	0.0193878	0.0195037	0.0196232	0.0197461	0.0198714	0.0199992	0.0201284	0.0202591	0.0203909	0.0205239	0.0206582	0.0207938	0.0209314	0.0210707	0.0212123	0.021356	0.0215016	0.021649	0.0217975	0.0219469	0.0220962	0.0222452	0.022393	0.0225393	0.022684	0.0228265	0.0229675	0.0231064	0.0232438	0.0233797	0.0235141
12	0.0232794	0.0233667	0.0234552	0.0235371	0.0236208	0.0236983	0.0237767	0.0238522	0.0239266	0.0240023	0.024075	0.024152	0.0242252	0.024303	0.0243779	0.0244548	0.024531	0.0246055	0.0246814	0.0247526	0.0248265	0.024895	0.0249658	0.0250332	0.0251011	0.0251693	0.0252358	0.0253059	0.025373	0.0254452	0.0255148	0.0255884	0.0256611	0.0257349	0.0258102	0.0258831	0.0259594	0.0260314	0.0261068	0.0261784	0.0262519	0.0263241	0.0263959	0.02647	0.0265417	0.0266184	0.0266923	0.0267716	0.0268494
13	0.0151285	0.0152622	0.0153938	0.0155251	0.0156543	0.0157843	0.015913	0.0160421	0.0161707	0.0162981	0.0164254	0.0165495	0.0166729	0.0167918	0.0169088	0.017022	0.0171317	0.0172393	0.0173427	0.0174458	0.0175449	0.0176442	0.0177407	0.017836	0.0179298	0.0180199	0.0181092	0.0181926	0.0182747	0.0183507	0.0184236	0.0184922	0.0185559	0.0186179	0.0186741	0.0187302	0.0187809	0.0188312	0.0188776	0.018921	0.0189624	0.0189978	0.019032	0.0190586	0.0190833	0.0191013	0.0191157	0.0191261	0.0191309
14	0.0168735	0.0168253	0.0167724	0.0167207	0.0166652	0.0166093	0.016552	0.0164917	0.0164324	0.0163688	0.0163069	0.0162414	0.0161764	0.0161102	0.016042	0.0159754	0.0159051	0.0158375	0.0157665	0.0156968	0.0156261	0.0155541	0.0154838	0.0154101	0.0153397	0.0152658	0.0151943	0.0151216	0.0150488	0.0149779	0.0149044	0.0148348	0.0147619	0.0146924	0.0146213	0.0145511	0.0144824	0.0144117	0.0143449	0.014275	0.0142093	0.0141416	0.0140763	0.014012	0.0139469	0.0138859	0.013822	0.013763	0.0137016
15	0.0165138	0.0165419	0.0165682	0.0165955	0.0166208	0.0166469	0.0166717	0.0166962	0.0167205	0.0167433	0.0167667	0.0167878	0.0168095	0.0168292	0.0168486	0.0168669	0.0168838	0.0169007	0.0169154	0.0169306	0.0169434	0.0169566	0.0169679	0.0169785	0.0169882	0.0169958	0.0170033	0.017008	0.0170125	0.0170142	0.0170151	0.0170141	0.0170114	0.0170079	0.0170019	0.0169957	0.0169869	0.0169779	0.0169664	0.016954	0.0169399	0.0169237	0.0169064	0.0168861	0.016865	0.0168406	0.0168153	0.0167873	0.0167576
16	0.0141126	0.0142262	0.0143394	0.0144537	0.0145667	0.0146804	0.0147925	0.014904	0.0150142	0.0151223	0.0152299	0.0153347	0.0154397	0.0155424	0.0156452	0.0157474	0.0158487	0.0159509	0.0160514	0.0161529	0.016252	0.0163511	0.0164482	0.0165433	0.0166373	0.0167279	0.0168183	0.0169051	0.016992	0.0170768	0.017161	0.017245	0.0173272	0.0174105	0.0174909	0.017572	0.0176503	0.0177275	0.0178026	0.0178746	0.0179459	0.0180129	0.01808	0.0181435	0.0182069	0.0182686	0.0183289	0.0183894	0.0184472
17	0.0168291	0.0167631	0.0166939	0.0166236	0.0165514	0.0164787	0.0164055	0.0163315	0.0162575	0.0161818	0.0161056	0.0160266	0.0159456	0.0158614	0.0157738	0.0156834	0.0155888	0.0154925	0.0153928	0.0152923	0.0151901	0.0150877	0.0149856	0.0148827	0.0147813	0.0146783	0.0145761	0.0144719	0.0143665	0.014259	0.0141483	0.0140362	0.01392	0.0138031	0.0136832	0.0135632	0.0134425	0.0133217	0.0132028	0.0130835	0.012967	0.0128498	0.0127345	0.0126186	0.0125021	0.0123854	0.012266	0.0121467	0.0120242
18	0.0236181	0.0237393	0.0238585	0.0239769	0.0240929	0.0242077	0.0243205	0.0244315	0.0245412	0.0246488	0.0247556	0.0248603	0.0249643	0.0250664	0.0251673	0.0252667	0.0253642	0.0254604	0.025554	0.0256463	0.025736	0.0258239	0.0259094	0.0259926	0.0260739	0.0261525	0.0262294	0.0263036	0.0263761	0.026446	0.0265141	0.02658	0.0266437	0.0267056	0.0267649	0.0268225	0.0268775	0.0269305	0.0269808	0.0270286	0.027074	0.0271164	0.0271564	0.0271933	0.0272279	0.0272597	0.0272894	0.0273167	0.0273419
19	0.0202872	0.0203126	0.0203375	0.0203635	0.0203886	0.0204143	0.0204394	0.0204646	0.0204902	0.0205153	0.0205416	0.0205674	0.0205948	0.0206219	0.0206501	0.0206786	0.020707	0.0207361	0.020764	0.0207927	0.0208195	0.0208468	0.0208727	0.0208983	0.0209236	0.0209482	0.0209737	0.0209982	0.0210243	0.0210495	0.021076	0.0211021	0.0211283	0.0211547	0.0211795	0.0212048	0.0212276	0.0212507	0.0212716	0.0212922	0.0213119	0.0213308	0.0213506	0.0213691	0.0213897	0.0214092	0.0214305	0.0214512	0.0214724
20	0.0080898	0.00808997	0.0080909	0.00809371	0.00809729	0.00810276	0.00810967	0.00811839	0.00812945	0.00814223	0.00815789	0.00817521	0.00819516	0.00821672	0.00824002	0.0082649	0.00829048	0.00831765	0.00834505	0.00837407	0.00840378	0.00843513	0.00846829	0.00850311	0.00854083	0.00858015	0.00862263	0.00866661	0.0087129	0.00876053	0.00880894	0.00885855	0.00890763	0.00895783	0.00900727	0.00905782	0.00910864	0.00916061	0.00921456	0.00926964	0.00932796	0.00938734	0.00944985	0.00951328	0.00957831	0.00964409	0.00970938	0.00977532	0.00983935
21	0.014763	0.0147364	0.0147094	0.0146817	0.0146537	0.0146248	0.0145959	0.0145662	0.0145365	0.0145066	0.0144765	0.0144467	0.0144165	0.014387	0.014357	0.0143276	0.0142978	0.0142681	0.0142384	0.0142082	0.0141782	0.0141474	0.014117	0.014086	0.0140553	0.0140245	0.0139938	0.0139636	0.0139334	0.0139041	0.0138747	0.0138463	0.0138179	0.0137901	0.0137627	0.0137352	0.0137084	0.0136812	0.0136548	0.013628	0.013602	0.0135761	0.0135506	0.0135259	0.0135014	0.0134783	0.0134554	0.0134338	0.0134126
22	0.0190727	0.019113	0.0191583	0.0192043	0.0192571	0.0193098	0.0193693	0.0194298	0.0194952	0.0195642	0.0196353	0.0197123	0.0197894	0.0198732	0.0199569	0.0200461	0.0201369	0.0202307	0.0203288	0.0204278	0.0205333	0.0206391	0.020752	0.0208666	0.0209869	0.0211116	0.0212394	0.0213736	0.0215086	0.0216503	0.021792	0.0219387	0.0220865	0.0222367	0.0223903	0.0225443	0.022704	0.0228641	0.0230307	0.0231997	0.0233741	0.0235534	0.023736	0.0239248	0.0241148	0.0243105	0.0245064	0.0247058	0.024906
23	0.013264	0.0132558	0.0132466	0.0132371	0.0132264	0.0132152	0.0132029	0.0131896	0.0131756	0.0131603	0.0131448	0.0131281	0.0131113	0.0130938	0.0130761	0.0130582	0.0130399	0.013022	0.0130033	0.0129851	0.0129662	0.0129473	0.0129281	0.0129083	0.0128887	0.0128683	0.0128482	0.0128274	0.012807	0.0127863	0.0127659	0.0127459	0.0127257	0.0127065	0.0126871	0.0126687	0.0126503	0.0126325	0.0126151	0.0125978	0.0125813	0.0125645	0.0125486	0.0125326	0.0125173	0.0125024	0.0124879	0.0124744	0.0124611
24	0.00777607	0.00770637	0.0076375	0.00756783	0.0074982	0.0074293	0.00735972	0.00729213	0.00722369	0.00715766	0.00709128	0.00702675	0.00696281	0.00689943	0.00683753	0.00677485	0.00671401	0.00665171	0.00659092	0.00652905	0.00646787	0.00640692	0.00634587	0.00628669	0.0062271	0.00617049	0.00611384	0.00606015	0.00600727	0.00595616	0.00590675	0.0058574	0.0058102	0.0057618	0.00571535	0.00566765	0.00562124	0.00557481	0.00552895	0.00548499	0.0054412	0.00540083	0.00536079	0.00532443	0.00528901	0.00525611	0.00522486	0.00519425	0.00516576
25	0.0152675	0.0152766	0.0152857	0.0152944	0.0153024	0.0153104	0.0153176	0.0153253	0.0153325	0.0153407	0.0153492	0.0153587	0.0153692	0.0153804	0.0153929	0.0154055	0.0154192	0.0154325	0.0154464	0.0154598	0.0154732	0.0154865	0.0154994	0.0155128	0.0155259	0.0155401	0.0155543	0.0155697	0.0155855	0.0156022	0.0156196	0.015637	0.0156552	0.0156727	0.0156907	0.0157078	0.0157249	0.0157415	0.0157577	0.0157741	0.0157898	0.0158064	0.0158224	0.0158393	0.0158559	0.015873	0.01589	0.0159067	0.0159235
26	0.013411	0.0134686	0.0135258	0.0135822	0.0136389	0.0136947	0.0137514	0.0138071	0.0138636	0.0139194	0.0139752	0.014031	0.0140856	0.0141407	0.0141941	0.0142479	0.0143003	0.0143528	0.0144049	0.0144562	0.0145083	0.0145591	0.014611	0.0146615	0.0147127	0.0147632	0.0148132	0.0148634	0.0149121	0.0149616	0.0150095	0.0150583	0.0151062	0.0151544	0.0152028	0.0152507	0.0152997	0.0153474	0.0153964	0.0154441	0.0154923	0.0155398	0.0155867	0.0156341	0.0156801	0.0157274	0.0157735	0.0158209	0.0158682
27	0.00531786	0.00536197	0.00540872	0.00545711	0.00550816	0.00556094	0.00561631	0.00567393	0.00573399	0.00579686	0.00586202	0.00593022	0.00600061	0.00607378	0.0061491	0.00622665	0.00630628	0.0063876	0.00647088	0.00655558	0.00664208	0.00673005	0.00681968	0.00691094	0.00700383	0.00709843	0.0071947	0.0072926	0.00739218	0.00749319	0.00759573	0.00769957	0.0078046	0.00791088	0.00801793	0.00812622	0.00823497	0.0083448	0.00845507	0.008566	0.00867766	0.00878943	0.00890224	0.0090148	0.00912844	0.00924187	0.00935598	0.00947037	0.00958468
28	0.012525	0.012349	0.0121721	0.0119962	0.01182	0.0116443	0.0114691	0.0112942	0.0111209	0.0109478	0.0107771	0.0106073	0.0104399	0.0102742	0.0101104	0.00994897	0.0097887	0.00963095	0.00947391	0.00931922	0.00916543	0.00901367	0.00886365	0.00871551	0.00857029	0.00842716	0.00828789	0.00815124	0.00801875	0.00788951	0.00776405	0.00764225	0.0075235	0.00740849	0.00729593	0.00718695	0.00708034	0.00697713	0.00687685	0.00677996	0.00668692	0.00659748	0.00651275	0.006432	0.00635635	0.00628502	0.00621861	0.00615668	0.0060991
29	0.0133126	0.0133829	0.0134543	0.0135277	0.0136022	0.0136788	0.0137566	0.0138363	0.0139174	0.0139998	0.0140838	0.0141685	0.0142547	0.0143415	0.0144295	0.0145184	0.0146083	0.0146995	0.0147916	0.0148853	0.01498	0.0150761	0.0151732	0.0152714	0.0153705	0.0154701	0.0155705	0.0156712	0.0157724	0.0158739	0.0159758	0.0160785	0.0161817	0.0162858	0.0163907	0.0164966	0.0166034	0.0167109	0.0168191	0.0169275	0.0170362	0.0171448	0.0172533	0.0173614	0.0174692	0.0175769	0.0176842	0.0177919	0.0178995
30	0.0225499	0.0225623	0.0225786	0.0226001	0.0226261	0.0226561	0.0226901	0.0227261	0.0227648	0.022804	0.0228445	0.0228853	0.0229268	0.0229699	0.0230141	0.0230614	0.023111	0.0231646	0.0232213	0.0232815	0.0233448	0.0234099	0.0234773	0.0235444	0.0236125	0.0236794	0.0237461	0.0238122	0.0238777	0.0239441	0.0240104	0.0240789	0.0241481	0.0242195	0.0242922	0.0243658	0.0244405	0.0245141	0.0245879	0.0246593	0.0247298	0.0247978	0.0248642	0.0249294	0.0249927	0.0250562	0.0251183	0.0251811	0.0252429
31	0.0130113	0.0130939	0.0131787	0.0132659	0.0133561	0.0134478	0.0135425	0.0136382	0.0137363	0.0138354	0.0139356	0.0140373	0.0141393	0.0142432	0.0143471	0.0144533	0.01456	0.0146686	0.0147789	0.0148902	0.0150039	0.0151178	0.015234	0.0153501	0.0154674	0.0155847	0.0157019	0.0158197	0.0159364	0.0160542	0.0161708	0.0162885	0.016406	0.0165239	0.0166429	0.0167615	0.0168817	0.017001	0.0171215	0.0172411	0.0173605	0.0174794	0.0175967	0.017714	0.0178289	0.017944	0.0180571	0.0181701	0.0182822
[truncated: 951 more columns]

## Sheet: gui 16 target slow
id	-0.5	-0.499	-0.498	-0.497	-0.496	-0.49499	-0.49399	-0.49299	-0.49199	-0.49099	-0.48999	-0.48899	-0.48799	-0.48699	-0.48599	-0.48498	-0.48398	-0.48298	-0.48198	-0.48098	-0.47998	-0.47898	-0.47798	-0.47698	-0.47598	-0.47497	-0.47397	-0.47297	-0.47197	-0.47097	-0.46997	-0.46897	-0.46797	-0.46697	-0.46597	-0.46496	-0.46396	-0.46296	-0.46196	-0.46096	-0.45996	-0.45896	-0.45796	-0.45696	-0.45596	-0.45495	-0.45395	-0.45295	-0.45195
1	0.0220666	0.0223656	0.0226623	0.0229647	0.0232646	0.0235681	0.0238704	0.0241718	0.024474	0.0247711	0.0250706	0.0253637	0.025659	0.0259505	0.0262422	0.0265349	0.0268253	0.0271205	0.0274118	0.0277081	0.028001	0.0282955	0.0285886	0.0288781	0.0291686	0.0294521	0.0297376	0.0300163	0.030296	0.0305727	0.0308477	0.0311245	0.031397	0.0316739	0.0319456	0.0322203	0.0324911	0.0327605	0.0330285	0.0332902	0.0335526	0.0338065	0.0340612	0.0343092	0.0345561	0.0348007	0.0350411	0.0352834	0.0355195
2	0.0255975	0.0255916	0.0255884	0.0255794	0.0255752	0.0255656	0.0255593	0.0255508	0.0255415	0.0255339	0.0255212	0.0255123	0.0254964	0.0254831	0.0254647	0.0254452	0.0254247	0.0253992	0.0253766	0.0253474	0.0253221	0.0252917	0.0252626	0.0252322	0.0251984	0.0251665	0.0251275	0.0250911	0.0250473	0.0250038	0.024956	0.0249048	0.0248539	0.0247969	0.0247433	0.0246836	0.0246269	0.0245668	0.0245061	0.0244458	0.0243803	0.0243173	0.0242467	0.0241779	0.0241028	0.0240264	0.0239481	0.0238651	0.0237845
3	0.0120839	0.0120405	0.0120013	0.0119657	0.0119334	0.0119043	0.0118775	0.0118535	0.0118312	0.0118116	0.0117939	0.0117788	0.0117667	0.0117573	0.0117519	0.0117492	0.0117508	0.0117552	0.0117633	0.011774	0.0117871	0.0118029	0.0118197	0.0118391	0.0118591	0.0118816	0.0119053	0.0119311	0.0119595	0.0119896	0.0120232	0.0120581	0.0120966	0.0121362	0.0121784	0.0122218	0.012266	0.012312	0.0123573	0.0124047	0.0124512	0.0124996	0.012548	0.0125977	0.0126489	0.0127003	0.0127545	0.012808	0.0128641
4	0.0138211	0.0137903	0.013763	0.0137375	0.0137144	0.0136933	0.0136735	0.0136559	0.0136393	0.0136252	0.0136125	0.0136025	0.0135949	0.01359	0.0135882	0.0135889	0.0135928	0.0135988	0.0136073	0.0136175	0.013629	0.0136417	0.013655	0.0136694	0.0136842	0.0137	0.0137169	0.0137351	0.0137551	0.0137767	0.0138005	0.013826	0.0138533	0.0138821	0.0139117	0.013942	0.0139724	0.0140026	0.0140323	0.0140614	0.0140901	0.014118	0.0141461	0.0141739	0.0142023	0.0142311	0.0142603	0.0142904	0.0143204
5	0.0157738	0.015927	0.016082	0.0162392	0.0163979	0.0165594	0.0167226	0.0168884	0.0170563	0.0172263	0.0173986	0.0175724	0.0177485	0.0179257	0.018105	0.0182855	0.0184679	0.018652	0.0188378	0.0190261	0.0192158	0.0194085	0.0196026	0.0197994	0.019998	0.0201982	0.0204004	0.0206033	0.0208082	0.0210133	0.0212201	0.0214275	0.0216362	0.0218464	0.0220575	0.022271	0.0224853	0.0227021	0.0229197	0.0231392	0.0233598	0.023581	0.0238034	0.0240253	0.0242482	0.0244703	0.0246929	0.0249152	0.0251375
6	0.0110191	0.0110494	0.0110828	0.0111201	0.0111594	0.0112032	0.0112483	0.0112974	0.0113482	0.0114018	0.0114579	0.0115156	0.0115768	0.0116389	0.011705	0.0117725	0.0118433	0.0119168	0.0119924	0.0120717	0.0121521	0.012236	0.0123206	0.0124077	0.0124957	0.0125848	0.0126754	0.0127659	0.0128586	0.0129511	0.0130459	0.0131413	0.0132384	0.0133374	0.0134372	0.0135395	0.013642	0.0137464	0.0138506	0.0139554	0.0140601	0.014164	0.0142681	0.0143706	0.0144734	0.014575	0.014677	0.0147787	0.0148804
7	0.0143596	0.0143903	0.0144229	0.0144556	0.0144912	0.0145266	0.0145645	0.0146025	0.0146413	0.0146808	0.0147195	0.0147594	0.0147976	0.0148371	0.0148755	0.014915	0.0149548	0.0149953	0.0150377	0.01508	0.0151253	0.0151702	0.0152175	0.0152647	0.0153128	0.0153614	0.0154092	0.015458	0.0155052	0.0155537	0.0156008	0.015649	0.0156973	0.0157459	0.0157961	0.0158459	0.015898	0.0159495	0.0160027	0.0160554	0.0161086	0.0161618	0.0162141	0.0162669	0.016318	0.0163699	0.0164203	0.0164713	0.0165217
8	0.0212064	0.0212119	0.0212162	0.0212197	0.0212225	0.0212241	0.0212252	0.0212245	0.0212232	0.0212198	0.0212151	0.0212085	0.0211999	0.0211898	0.0211775	0.0211641	0.0211488	0.0211328	0.0211155	0.0210976	0.0210791	0.0210597	0.02104	0.0210188	0.0209971	0.0209735	0.0209486	0.0209216	0.0208925	0.0208616	0.0208283	0.0207937	0.020757	0.0207194	0.0206805	0.0206409	0.0206009	0.0205601	0.020519	0.0204768	0.020434	0.0203897	0.020344	0.0202964	0.0202469	0.0201956	0.0201422	0.0200874	0.0200309
9	0.0160238	0.0160408	0.0160583	0.0160763	0.0160953	0.0161149	0.0161358	0.0161579	0.0161813	0.0162061	0.0162319	0.0162589	0.0162865	0.0163146	0.016343	0.0163712	0.0163995	0.0164272	0.0164552	0.0164828	0.0165107	0.0165389	0.0165673	0.0165966	0.0166258	0.0166561	0.016686	0.0167162	0.0167459	0.0167747	0.0168033	0.01683	0.0168565	0.0168811	0.0169055	0.0169287	0.0169513	0.0169739	0.0169953	0.0170175	0.0170379	0.0170588	0.017078	0.0170964	0.0171136	0.0171285	0.0171428	0.0171539	0.0171648
10	0.00838572	0.00838122	0.0083785	0.0083768	0.00837718	0.00837835	0.00838172	0.00838624	0.00839287	0.00840134	0.00841169	0.00842442	0.00843875	0.00845556	0.00847372	0.00849399	0.00851549	0.0085385	0.00856279	0.00858813	0.00861498	0.00864278	0.00867239	0.00870322	0.00873608	0.00877057	0.00880707	0.0088455	0.00888562	0.00892767	0.00897094	0.00901586	0.0090616	0.00910862	0.00915637	0.00920511	0.00925489	0.00930563	0.00935791	0.00941133	0.00946671	0.00952349	0.00958226	0.00964259	0.00970451	0.00976792	0.00983227	0.00989788	0.00996392
11	0.0179837	0.0181585	0.0183326	0.0185129	0.0186949	0.0188804	0.0190709	0.0192614	0.0194593	0.0196553	0.0198581	0.0200599	0.0202652	0.0204728	0.0206796	0.0208923	0.0211017	0.0213181	0.0215323	0.0217514	0.0219717	0.0221929	0.0224193	0.0226427	0.0228729	0.0230991	0.0233304	0.0235599	0.0237903	0.0240231	0.0242525	0.0244877	0.024718	0.0249542	0.0251875	0.0254235	0.0256606	0.0258956	0.0261353	0.0263697	0.0266094	0.0268439	0.0270809	0.0273161	0.0275494	0.0277851	0.0280156	0.0282508	0.0284805
12	0.010804	0.010574	0.0103445	0.0101166	0.0098894	0.00966401	0.00943947	0.00921636	0.00899421	0.00877279	0.00855256	0.00833269	0.00811442	0.00789689	0.00768155	0.0074681	0.0072575	0.00705027	0.0068464	0.00664707	0.00645136	0.0062605	0.00607329	0.00589036	0.00571101	0.00553503	0.00536265	0.00519303	0.00502728	0.0048645	0.00470606	0.00455158	0.00440197	0.00425756	0.00411838	0.00398524	0.0038574	0.00373562	0.00361891	0.00350761	0.00340103	0.003299	0.00320147	0.00310801	0.0030191	0.00293438	0.00285452	0.00277942	0.00270955
13	0.0150987	0.0152687	0.0154409	0.0156112	0.0157819	0.0159513	0.0161184	0.0162853	0.0164481	0.0166111	0.0167701	0.0169289	0.0170857	0.0172409	0.0173965	0.0175493	0.0177034	0.017854	0.0180048	0.0181527	0.0182981	0.0184415	0.0185799	0.0187173	0.0188489	0.0189793	0.0191054	0.0192293	0.0193513	0.0194697	0.0195881	0.0197018	0.0198153	0.0199243	0.0200308	0.0201337	0.0202312	0.0203263	0.0204142	0.0205001	0.0205794	0.0206558	0.0207281	0.020796	0.0208624	0.020923	0.020983	0.0210369	0.0210887
14	0.00987774	0.00961236	0.00934868	0.00908857	0.00882959	0.00857549	0.00832261	0.00807455	0.00782847	0.00758592	0.00734646	0.00710887	0.00687527	0.0066425	0.00641401	0.00618658	0.00596306	0.00574193	0.00552401	0.00531023	0.00509908	0.00489334	0.00469015	0.00449255	0.00429805	0.0041083	0.00392251	0.00374021	0.00356266	0.00338771	0.00321783	0.00305055	0.00288817	0.00272927	0.00257477	0.00242502	0.00227922	0.00213914	0.00200294	0.00187268	0.00174664	0.00162606	0.00151024	0.00139908	0.00129317	0.00119131	0.00109491	0.0010025	0.000915423
15	0.0242439	0.0242518	0.024257	0.0242593	0.0242587	0.0242556	0.0242497	0.0242419	0.0242318	0.0242202	0.0242066	0.0241914	0.0241742	0.0241547	0.024133	0.0241082	0.0240806	0.0240494	0.024015	0.023977	0.0239358	0.0238913	0.0238436	0.0237933	0.0237401	0.0236845	0.023626	0.0235652	0.0235014	0.0234349	0.0233652	0.0232923	0.0232162	0.0231365	0.0230537	0.0229675	0.0228784	0.0227862	0.0226912	0.0225936	0.0224931	0.0223902	0.0222843	0.022176	0.0220645	0.0219503	0.021833	0.0217128	0.0215899
16	0.00844387	0.00849186	0.00854028	0.00858874	0.00863805	0.00868686	0.00873683	0.00878649	0.00883721	0.0088884	0.0089402	0.00899332	0.00904651	0.00910135	0.00915599	0.0092118	0.00926753	0.00932337	0.00937951	0.0094347	0.00949046	0.00954486	0.00959974	0.00965372	0.00970769	0.00976178	0.00981526	0.00986976	0.00992336	0.00997811	0.0100322	0.0100866	0.0101408	0.0101942	0.0102478	0.0102996	0.0103517	0.0104018	0.0104515	0.0105	0.0105474	0.0105947	0.0106403	0.0106866	0.0107314	0.0107767	0.0108212	0.0108652	0.0109091
17	0.018224	0.0183559	0.0184831	0.0186097	0.0187342	0.0188573	0.0189814	0.0191034	0.019228	0.01935	0.0194736	0.0195945	0.0197136	0.0198303	0.0199414	0.0200505	0.0201521	0.0202519	0.0203456	0.020437	0.0205259	0.0206121	0.0206993	0.0207832	0.0208694	0.020952	0.0210348	0.0211142	0.0211896	0.021262	0.0213266	0.0213886	0.0214419	0.0214924	0.0215369	0.0215783	0.0216178	0.0216537	0.0216912	0.0217248	0.0217601	0.0217918	0.0218222	0.0218493	0.0218709	0.0218895	0.0218997	0.0219071	0.0219064
18	0.0151165	0.0151487	0.0151827	0.0152175	0.0152547	0.0152932	0.0153336	0.0153757	0.0154186	0.015463	0.0155071	0.015552	0.0155962	0.0156405	0.0156845	0.0157284	0.015773	0.0158175	0.0158638	0.0159106	0.0159592	0.0160088	0.0160596	0.0161115	0.0161635	0.0162162	0.0162679	0.0163198	0.0163706	0.0164209	0.0164707	0.0165197	0.0165692	0.0166183	0.0166683	0.0167184	0.0167693	0.0168206	0.016872	0.0169237	0.0169747	0.0170256	0.0170752	0.0171241	0.0171719	0.0172185	0.0172644	0.0173092	0.0173537
19	0.0127076	0.0127258	0.0127443	0.0127622	0.0127785	0.0127937	0.0128061	0.0128173	0.0128261	0.0128339	0.0128406	0.0128466	0.012853	0.0128587	0.0128653	0.012871	0.0128766	0.0128809	0.0128836	0.0128847	0.0128829	0.0128796	0.0128734	0.0128659	0.0128569	0.0128468	0.0128366	0.0128255	0.0128149	0.0128032	0.0127913	0.012778	0.012763	0.0127465	0.0127271	0.0127062	0.0126825	0.0126576	0.0126311	0.0126038	0.0125764	0.0125485	0.0125214	0.0124935	0.0124661	0.0124376	0.0124082	0.0123775	0.0123446
20	0.0137738	0.0135824	0.0133865	0.0131945	0.0129998	0.0128072	0.0126157	0.0124236	0.0122357	0.0120453	0.0118601	0.0116724	0.011488	0.0113033	0.0111188	0.010937	0.0107531	0.0105739	0.0103927	0.0102163	0.0100402	0.00986703	0.00969718	0.0095279	0.00936385	0.0091989	0.00903904	0.00887865	0.00872147	0.00856578	0.00841106	0.00826028	0.00810935	0.00796388	0.00781889	0.0076792	0.0075419	0.00740828	0.00727907	0.00715158	0.00702947	0.00690796	0.00679135	0.00667573	0.00656358	0.00645399	0.00634644	0.00624332	0.00614163
21	0.0109187	0.0108608	0.0108061	0.0107543	0.0107061	0.0106603	0.0106178	0.0105776	0.0105401	0.0105049	0.0104722	0.010442	0.0104141	0.0103892	0.0103669	0.0103479	0.0103317	0.0103187	0.0103088	0.0103018	0.0102976	0.0102957	0.010296	0.0102982	0.0103022	0.0103078	0.010315	0.0103239	0.0103347	0.0103476	0.0103629	0.0103805	0.0104008	0.0104237	0.0104488	0.0104764	0.0105056	0.0105366	0.0105686	0.0106018	0.0106355	0.01067	0.0107054	0.0107414	0.0107789	0.0108174	0.0108579	0.0108998	0.0109437
22	0.0141311	0.0142034	0.0142779	0.0143505	0.0144256	0.0145	0.0145764	0.0146546	0.014734	0.014817	0.0149004	0.0149874	0.0150744	0.0151631	0.0152516	0.0153394	0.0154273	0.0155128	0.0155988	0.0156827	0.015767	0.015851	0.0159352	0.0160208	0.0161062	0.0161933	0.0162799	0.0163668	0.0164527	0.0165368	0.0166196	0.0166991	0.0167767	0.0168513	0.0169238	0.0169947	0.0170634	0.0171321	0.0171988	0.0172657	0.0173312	0.0173952	0.0174581	0.0175172	0.0175748	0.0176271	0.0176769	0.0177219	0.0177631
23	0.0181415	0.0179606	0.0177794	0.0175982	0.0174177	0.0172351	0.017054	0.0168705	0.0166887	0.0165062	0.0163253	0.0161463	0.0159686	0.0157951	0.0156226	0.0154552	0.015289	0.0151265	0.0149661	0.0148073	0.0146514	0.0144955	0.014343	0.0141906	0.0140417	0.0138947	0.0137509	0.0136113	0.0134747	0.0133441	0.0132164	0.0130949	0.0129767	0.0128632	0.0127537	0.0126469	0.0125446	0.0124437	0.0123474	0.0122529	0.0121627	0.0120758	0.0119929	0.0119154	0.0118417	0.0117746	0.0117113	0.0116545	0.0116019
24	0.0325073	0.032346	0.0321864	0.0320176	0.0318509	0.0316784	0.0315053	0.0313315	0.0311534	0.0309779	0.0307957	0.0306161	0.03043	0.0302431	0.0300527	0.0298572	0.0296615	0.0294588	0.0292578	0.029051	0.0288451	0.0286371	0.0284273	0.0282187	0.0280057	0.0277947	0.0275783	0.0273619	0.0271413	0.0269173	0.0266917	0.0264605	0.0262296	0.0259938	0.0257586	0.0255212	0.0252831	0.0250459	0.0248058	0.0245679	0.024326	0.0240844	0.0238395	0.0235916	0.0233421	0.0230873	0.0228325	0.0225725	0.0223129
25	0.0194125	0.0193528	0.0192941	0.0192374	0.0191817	0.0191287	0.0190773	0.0190288	0.0189825	0.0189388	0.0188975	0.0188579	0.0188207	0.0187844	0.01875	0.0187162	0.0186838	0.0186525	0.0186223	0.0185939	0.0185667	0.0185419	0.0185185	0.0184976	0.0184783	0.018461	0.0184454	0.018431	0.0184182	0.018406	0.0183953	0.0183852	0.0183766	0.018369	0.0183627	0.0183581	0.0183548	0.0183535	0.0183532	0.018355	0.0183578	0.0183621	0.0183673	0.0183735	0.018381	0.0183889	0.0183984	0.0184085	0.0184203
26	0.0148978	0.0149085	0.01492	0.014933	0.0149475	0.0149636	0.0149814	0.0150005	0.0150212	0.0150424	0.0150644	0.0150867	0.0151091	0.0151316	0.0151541	0.015177	0.0152003	0.0152247	0.01525	0.0152769	0.0153053	0.0153354	0.0153672	0.0154004	0.015435	0.0154704	0.0155066	0.0155431	0.01558	0.0156171	0.0156542	0.0156919	0.01573	0.0157688	0.0158086	0.0158495	0.0158918	0.0159352	0.01598	0.0160258	0.0160726	0.0161201	0.0161679	0.0162163	0.0162646	0.0163132	0.0163617	0.0164105	0.0164594
27	0.00337163	0.00335467	0.00334367	0.0033362	0.0033345	0.00333679	0.00334378	0.00335545	0.00337052	0.00339072	0.0034136	0.0034415	0.00347238	0.00350767	0.00354698	0.00358999	0.00363804	0.00368934	0.003746	0.00380595	0.00387062	0.00393895	0.00401083	0.00408676	0.0041653	0.00424799	0.00433314	0.00442217	0.00451429	0.00460986	0.00470937	0.004812	0.00491897	0.00502901	0.00514299	0.00526017	0.00538039	0.0055039	0.00562968	0.00575861	0.00588972	0.00602363	0.0061603	0.00629946	0.00644211	0.00658722	0.00673602	0.00688755	0.00704218
28	0.011236	0.0113342	0.0114391	0.0115506	0.0116686	0.0117942	0.0119262	0.0120662	0.0122125	0.0123663	0.0125265	0.0126932	0.0128666	0.0130455	0.013231	0.0134219	0.0136194	0.0138225	0.014032	0.0142479	0.0144697	0.0146982	0.0149323	0.0151728	0.0154184	0.0156697	0.0159258	0.0161866	0.0164522	0.0167217	0.0169961	0.0172744	0.0175573	0.0178445	0.0181359	0.0184318	0.0187315	0.0190353	0.0193422	0.0196523	0.019965	0.0202798	0.0205968	0.0209152	0.0212353	0.0215568	0.0218798	0.0222044	0.0225303
29	0.0192343	0.0191483	0.0190624	0.0189768	0.0188937	0.0188089	0.0187277	0.018644	0.0185631	0.0184807	0.0183989	0.0183175	0.0182347	0.0181537	0.0180703	0.0179892	0.0179062	0.0178247	0.0177429	0.0176613	0.0175808	0.0174993	0.0174199	0.0173388	0.0172595	0.017179	0.0170989	0.0170185	0.0169373	0.0168565	0.0167741	0.0166926	0.0166095	0.0165272	0.016444	0.0163612	0.0162786	0.0161957	0.0161138	0.0160312	0.0159496	0.0158671	0.0157852	0.0157025	0.0156196	0.0155362	0.015452	0.0153677	0.0152823
30	0.0103551	0.0104842	0.010615	0.0107484	0.0108847	0.0110246	0.0111687	0.0113165	0.0114687	0.0116238	0.0117823	0.0119425	0.0121044	0.0122669	0.0124295	0.0125929	0.0127557	0.0129201	0.0130848	0.0132519	0.013421	0.0135926	0.0137675	0.0139441	0.0141239	0.0143041	0.0144861	0.0146673	0.0148483	0.0150284	0.0152067	0.0153849	0.015561	0.0157383	0.0159146	0.0160926	0.0162714	0.0164513	0.016633	0.0168142	0.016997	0.0171776	0.0173584	0.0175363	0.0177123	0.0178862	0.0180569	0.0182271	0.0183941
31	0.0211164	0.0211004	0.0210847	0.0210693	0.0210533	0.021039	0.0210238	0.0210109	0.0209974	0.0209855	0.0209738	0.0209623	0.0209517	0.0209399	0.0209293	0.0209169	0.0209056	0.0208932	0.0208813	0.0208699	0.0208582	0.0208485	0.0208381	0.0208302	0.0208217	0.0208148	0.0208079	0.020801	0.0207948	0.020787	0.0207804	0.0207718	0.0207643	0.0207558	0.0207478	0.0207404	0.0207329	0.0207272	0.020721	0.020717	0.0207124	0.020709	0.0207053	0.0207014	0.0206978	0.0206928	0.0206884	0.0206825	0.0206773
[truncated: 951 more columns]

## Sheet: gui 16 distractor fast
id	-0.5	-0.499	-0.498	-0.497	-0.496	-0.49499	-0.49399	-0.49299	-0.49199	-0.49099	-0.48999	-0.48899	-0.48799	-0.48699	-0.48599	-0.48498	-0.48398	-0.48298	-0.48198	-0.48098	-0.47998	-0.47898	-0.47798	-0.47698	-0.47598	-0.47497	-0.47397	-0.47297	-0.47197	-0.47097	-0.46997	-0.46897	-0.46797	-0.46697	-0.46597	-0.46496	-0.46396	-0.46296	-0.46196	-0.46096	-0.45996	-0.45896	-0.45796	-0.45696	-0.45596	-0.45495	-0.45395	-0.45295	-0.45195
1	0.0173596	0.0171213	0.0168852	0.0166455	0.0164046	0.016163	0.0159164	0.0156715	0.01542	0.0151707	0.0149165	0.0146635	0.0144095	0.0141547	0.0139032	0.0136494	0.0134011	0.0131507	0.0129052	0.0126593	0.0124154	0.0121737	0.011931	0.0116926	0.0114519	0.0112162	0.0109797	0.0107474	0.0105175	0.0102903	0.0100689	0.00984878	0.00963622	0.00942506	0.00922072	0.00901914	0.00882209	0.00862979	0.00843973	0.00825602	0.00807374	0.0078983	0.00772541	0.00755868	0.00739684	0.00723991	0.00709012	0.00694426	0.00680648
2	0.0199214	0.0199496	0.019975	0.0199969	0.0200171	0.0200332	0.0200482	0.0200597	0.0200696	0.0200773	0.0200824	0.0200866	0.0200874	0.0200878	0.0200849	0.0200811	0.0200751	0.0200668	0.0200579	0.0200458	0.020034	0.0200193	0.0200047	0.0199887	0.0199717	0.0199553	0.0199367	0.0199199	0.0199008	0.0198832	0.0198645	0.0198457	0.0198276	0.019808	0.0197904	0.0197708	0.0197535	0.0197351	0.019718	0.0197019	0.0196855	0.019672	0.0196573	0.019646	0.0196341	0.0196246	0.0196163	0.0196085	0.0196037
3	0.0246382	0.0247253	0.0248083	0.0248882	0.0249674	0.0250441	0.0251221	0.0251977	0.0252735	0.0253466	0.0254166	0.025483	0.025543	0.0255987	0.0256467	0.0256902	0.0257272	0.0257602	0.0257899	0.0258162	0.0258417	0.0258645	0.0258871	0.0259069	0.0259247	0.025939	0.0259486	0.0259539	0.0259524	0.0259461	0.0259332	0.0259155	0.0258931	0.0258668	0.0258379	0.0258058	0.0257724	0.0257361	0.0256978	0.0256563	0.025611	0.0255618	0.0255072	0.025448	0.0253832	0.0253137	0.0252397	0.0251616	0.0250807
4	0.0158247	0.0158765	0.0159245	0.0159687	0.0160097	0.0160469	0.0160818	0.0161134	0.0161435	0.016171	0.0161971	0.0162213	0.0162434	0.0162638	0.0162808	0.016296	0.0163068	0.0163151	0.016319	0.0163198	0.0163172	0.0163111	0.0163034	0.0162923	0.0162811	0.0162671	0.0162533	0.0162378	0.0162212	0.0162041	0.016184	0.0161638	0.0161393	0.0161143	0.0160851	0.0160545	0.0160217	0.0159864	0.0159514	0.0159135	0.0158778	0.01584	0.0158043	0.015768	0.0157322	0.0156974	0.0156608	0.0156261	0.0155882
5	0.0218946	0.0219134	0.0219336	0.0219532	0.0219744	0.021995	0.0220165	0.0220379	0.0220592	0.0220809	0.0221018	0.0221236	0.0221443	0.022166	0.022187	0.0222085	0.0222304	0.0222523	0.0222754	0.0222981	0.0223225	0.0223465	0.0223719	0.0223972	0.022423	0.0224491	0.0224747	0.0225007	0.0225257	0.022551	0.0225752	0.0225996	0.0226233	0.0226472	0.0226713	0.0226954	0.0227206	0.0227455	0.0227718	0.0227977	0.0228244	0.0228505	0.0228762	0.0229014	0.022925	0.022948	0.022969	0.0229896	0.0230084
6	0.0133988	0.0133539	0.013311	0.013269	0.0132292	0.01319	0.0131525	0.0131156	0.0130796	0.0130445	0.0130096	0.0129762	0.0129431	0.0129119	0.0128815	0.0128533	0.0128269	0.0128024	0.0127805	0.0127601	0.0127422	0.0127253	0.0127105	0.0126965	0.0126837	0.0126721	0.0126611	0.0126519	0.0126434	0.0126372	0.0126325	0.0126301	0.0126299	0.0126318	0.0126362	0.0126422	0.0126502	0.0126593	0.0126698	0.0126811	0.0126933	0.0127064	0.0127204	0.0127358	0.0127525	0.0127711	0.0127914	0.0128138	0.0128382
7	0.017788	0.0178068	0.0178254	0.0178456	0.0178667	0.0178887	0.0179127	0.0179366	0.0179629	0.0179886	0.018016	0.018043	0.0180703	0.0180982	0.0181251	0.0181535	0.0181807	0.0182098	0.0182385	0.0182688	0.0183	0.0183319	0.0183657	0.0183992	0.0184349	0.0184697	0.0185057	0.0185411	0.0185765	0.0186121	0.0186467	0.0186825	0.0187172	0.0187537	0.0187898	0.0188275	0.018866	0.0189051	0.0189459	0.0189863	0.0190284	0.0190694	0.0191114	0.0191524	0.0191935	0.0192343	0.0192744	0.0193153	0.0193554
8	0.0203375	0.0203687	0.0203989	0.0204297	0.0204591	0.0204888	0.0205175	0.0205454	0.0205732	0.0205994	0.0206261	0.0206512	0.0206768	0.0207015	0.0207262	0.0207514	0.0207758	0.0208015	0.020826	0.0208518	0.020877	0.0209023	0.020928	0.0209527	0.0209787	0.021003	0.0210288	0.0210535	0.0210788	0.0211045	0.0211296	0.0211564	0.0211818	0.0212094	0.0212359	0.0212638	0.021292	0.0213199	0.0213497	0.021378	0.0214087	0.021438	0.021469	0.0214999	0.0215307	0.0215631	0.021594	0.0216274	0.0216591
9	0.0253519	0.025247	0.0251407	0.0250305	0.0249193	0.0248053	0.0246899	0.0245733	0.0244549	0.0243365	0.0242159	0.0240954	0.0239724	0.0238485	0.0237226	0.0235941	0.0234641	0.0233306	0.0231961	0.0230585	0.0229201	0.0227801	0.0226391	0.0224981	0.022356	0.0222148	0.0220722	0.02193	0.0217865	0.0216421	0.0214966	0.021349	0.0212005	0.0210496	0.0208982	0.0207452	0.0205919	0.0204385	0.020285	0.0201326	0.0199802	0.0198292	0.0196781	0.0195278	0.0193773	0.0192264	0.0190754	0.0189233	0.0187712
10	0.021394	0.0215398	0.0216868	0.0218337	0.0219804	0.0221276	0.0222736	0.0224204	0.022566	0.0227124	0.0228583	0.0230045	0.0231513	0.0232976	0.023445	0.0235914	0.0237384	0.0238845	0.0240301	0.0241752	0.0243188	0.0244624	0.0246042	0.0247461	0.0248869	0.0250273	0.0251676	0.0253068	0.0254465	0.0255847	0.025723	0.0258597	0.0259956	0.0261304	0.0262632	0.0263954	0.0265252	0.0266547	0.0267823	0.0269091	0.0270352	0.0271599	0.0272846	0.0274074	0.0275302	0.027651	0.0277709	0.0278892	0.0280054
11	0.00819534	0.00801297	0.00783316	0.00765315	0.00747622	0.00729916	0.00712524	0.00695281	0.00678327	0.00661746	0.00645427	0.00629643	0.00614125	0.00599156	0.00584495	0.00570263	0.00556393	0.00542788	0.00529583	0.00516541	0.00503898	0.00491443	0.00479353	0.00467579	0.00456132	0.0044515	0.00434487	0.00424364	0.00414592	0.00405324	0.0039646	0.00387984	0.0037995	0.0037219	0.00364862	0.0035777	0.00351053	0.00344622	0.00338497	0.00332752	0.0032727	0.00322235	0.00317473	0.00313146	0.00309145	0.00305491	0.00302221	0.00299191	0.00296557
12	0.0151758	0.0150595	0.014945	0.0148286	0.014713	0.0145973	0.0144805	0.0143654	0.0142478	0.0141322	0.0140141	0.0138968	0.0137784	0.013659	0.0135401	0.013419	0.0132994	0.0131776	0.0130572	0.0129359	0.0128149	0.0126946	0.0125734	0.0124539	0.0123329	0.0122134	0.0120926	0.0119722	0.0118516	0.01173	0.0116091	0.0114867	0.0113653	0.0112427	0.0111208	0.0109988	0.0108769	0.0107558	0.0106345	0.0105144	0.0103941	0.0102747	0.0101554	0.0100364	0.00991781	0.00979889	0.00968055	0.00956184	0.00944347
13	0.0296851	0.029929	0.0301698	0.0304039	0.0306321	0.0308564	0.0310718	0.0312847	0.0314872	0.031686	0.0318751	0.0320574	0.0322324	0.0323974	0.0325576	0.0327061	0.0328507	0.0329846	0.033113	0.0332333	0.033345	0.0334512	0.0335458	0.0336357	0.0337131	0.033784	0.0338442	0.033895	0.033938	0.0339693	0.0339953	0.0340093	0.0340182	0.0340171	0.0340088	0.0339931	0.0339673	0.0339358	0.033892	0.0338423	0.0337807	0.0337111	0.0336319	0.0335426	0.0334466	0.0333396	0.0332278	0.033106	0.032979
14	0.00201888	0.0020326	0.00204916	0.00206953	0.00209305	0.00212093	0.00215214	0.00218729	0.00222571	0.00226691	0.00231107	0.00235684	0.00240517	0.00245469	0.00250649	0.00256003	0.00261576	0.00267431	0.00273513	0.00279957	0.00286633	0.0029366	0.00300913	0.00308409	0.0031611	0.00323912	0.00331886	0.00339873	0.00348002	0.00356156	0.00364434	0.00372834	0.00381354	0.00390099	0.00398966	0.00408093	0.00417337	0.00426772	0.00436307	0.00445901	0.00455566	0.00465169	0.00474813	0.00484357	0.00493916	0.0050343	0.00512945	0.00522513	0.00532077
15	0.00867411	0.0086421	0.00861237	0.00858379	0.0085571	0.00853181	0.00850788	0.00848576	0.00846469	0.00844576	0.00842795	0.00841238	0.00839839	0.0083865	0.00837679	0.00836894	0.00836377	0.00836032	0.00835969	0.00836088	0.00836466	0.00837057	0.00837858	0.00838906	0.0084012	0.00841597	0.00843224	0.00845106	0.00847159	0.00849437	0.0085194	0.00854639	0.00857618	0.00860779	0.00864249	0.00867914	0.0087187	0.00876049	0.0088046	0.00885122	0.00889943	0.00895022	0.00900212	0.00905637	0.00911179	0.00916912	0.00922815	0.00928866	0.00935157
16	0.016772	0.0169112	0.0170505	0.0171901	0.0173299	0.0174695	0.0176096	0.0177493	0.0178895	0.0180294	0.0181694	0.0183096	0.0184493	0.0185896	0.0187289	0.0188688	0.0190074	0.019146	0.0192836	0.01942	0.0195559	0.0196897	0.0198233	0.0199544	0.0200852	0.020214	0.0203419	0.020469	0.0205943	0.0207197	0.0208426	0.0209657	0.0210862	0.0212059	0.0213234	0.0214385	0.0215523	0.0216622	0.0217713	0.0218764	0.0219804	0.0220814	0.0221805	0.0222783	0.0223731	0.0224677	0.0225586	0.0226492	0.0227363
17	0.0115402	0.0116082	0.0116776	0.0117459	0.0118161	0.0118848	0.0119551	0.0120244	0.0120943	0.0121642	0.0122335	0.0123037	0.0123724	0.0124423	0.0125106	0.0125796	0.0126472	0.0127146	0.0127813	0.0128466	0.0129116	0.0129744	0.0130371	0.0130972	0.0131572	0.0132148	0.0132717	0.0133272	0.013381	0.0134346	0.0134857	0.0135371	0.0135857	0.0136341	0.0136799	0.0137245	0.0137671	0.013807	0.0138459	0.0138809	0.0139156	0.0139466	0.013977	0.0140049	0.0140315	0.0140572	0.0140805	0.0141041	0.0141246
18	0.018793	0.0187263	0.0186594	0.0185948	0.0185303	0.0184674	0.0184053	0.0183438	0.0182838	0.0182234	0.0181651	0.0181062	0.0180493	0.0179925	0.0179373	0.0178834	0.0178303	0.0177799	0.0177297	0.0176826	0.0176357	0.0175914	0.0175479	0.0175059	0.0174654	0.0174253	0.0173875	0.0173496	0.0173144	0.0172794	0.0172469	0.0172158	0.0171864	0.0171598	0.0171339	0.0171114	0.0170893	0.0170703	0.017052	0.0170357	0.017021	0.0170071	0.0169958	0.0169845	0.0169764	0.0169687	0.0169639	0.0169605	0.0169591
19	0.015626	0.0156001	0.0155751	0.0155498	0.0155255	0.0155011	0.0154775	0.0154542	0.015431	0.0154084	0.0153856	0.0153636	0.0153412	0.0153194	0.0152978	0.0152765	0.015256	0.0152357	0.0152165	0.0151975	0.0151795	0.015162	0.015145	0.0151286	0.0151123	0.0150967	0.015081	0.015066	0.0150511	0.0150368	0.0150233	0.0150103	0.0149986	0.0149875	0.0149779	0.0149691	0.0149611	0.0149543	0.0149478	0.0149423	0.0149366	0.0149318	0.0149272	0.014923	0.0149198	0.0149168	0.0149155	0.0149148	0.014916
20	0.0043427	0.0043114	0.00428496	0.00426221	0.00424484	0.00423089	0.00422198	0.0042169	0.00421591	0.00421942	0.00422615	0.00423772	0.00425237	0.00427156	0.00429443	0.00432106	0.0043522	0.00438631	0.00442521	0.00446684	0.0045126	0.00456147	0.00461317	0.00466862	0.00472579	0.004787	0.00484981	0.00491621	0.00498514	0.00505663	0.00513196	0.00520887	0.0052902	0.0053728	0.00545907	0.00554711	0.00563701	0.0057296	0.00582225	0.00591815	0.00601349	0.00611173	0.00621041	0.00631075	0.00641349	0.00651651	0.00662341	0.00672989	0.00684008
21	0.020295	0.0202914	0.0202868	0.0202806	0.0202745	0.0202665	0.0202585	0.0202485	0.020237	0.0202236	0.0202071	0.0201886	0.0201662	0.0201421	0.0201144	0.020085	0.0200536	0.0200205	0.0199868	0.0199512	0.0199159	0.0198783	0.0198404	0.0198002	0.0197581	0.0197139	0.0196663	0.0196171	0.0195641	0.0195099	0.0194528	0.0193946	0.0193351	0.0192743	0.0192137	0.0191514	0.0190896	0.0190256	0.0189615	0.0188952	0.0188272	0.0187577	0.0186853	0.0186122	0.0185362	0.0184601	0.0183822	0.0183043	0.0182261
22	0.0140868	0.0141436	0.0141995	0.0142548	0.0143083	0.0143622	0.0144139	0.0144661	0.0145163	0.0145659	0.0146144	0.0146608	0.0147069	0.0147501	0.0147934	0.0148341	0.0148745	0.0149137	0.0149517	0.0149898	0.0150258	0.0150624	0.0150969	0.0151312	0.0151639	0.0151951	0.0152256	0.0152537	0.0152817	0.0153072	0.0153329	0.015357	0.0153807	0.0154043	0.0154267	0.0154498	0.0154711	0.0154929	0.0155131	0.0155327	0.0155512	0.0155677	0.0155841	0.0155979	0.015612	0.0156241	0.0156363	0.0156479	0.0156589
23	0.0206587	0.0206752	0.0206879	0.0206979	0.0207035	0.0207081	0.0207083	0.0207077	0.0207033	0.0206968	0.0206873	0.0206734	0.0206569	0.0206343	0.0206091	0.0205774	0.0205426	0.0205029	0.0204592	0.0204131	0.0203626	0.0203113	0.0202557	0.0201994	0.0201391	0.0200765	0.0200106	0.01994	0.0198666	0.0197869	0.0197045	0.0196161	0.0195249	0.0194296	0.0193311	0.0192308	0.0191272	0.0190234	0.0189162	0.0188085	0.0186977	0.0185848	0.0184691	0.0183494	0.0182272	0.0181002	0.0179711	0.0178378	0.0177027
24	0.0694837	0.0698881	0.0702984	0.0707007	0.0711063	0.0715086	0.0719092	0.0723127	0.0727102	0.0731144	0.073512	0.0739148	0.0743142	0.0747135	0.0751139	0.0755082	0.0759064	0.0762957	0.0766877	0.0770732	0.0774571	0.07784	0.0782171	0.0785979	0.0789717	0.0793503	0.0797243	0.0800994	0.0804746	0.0808453	0.0812191	0.0815846	0.0819526	0.0823129	0.0826715	0.0830266	0.0833753	0.0837255	0.0840671	0.0844126	0.0847518	0.0850926	0.0854324	0.0857687	0.0861085	0.0864404	0.0867764	0.0871038	0.0874309
25	0.0172797	0.0172261	0.0171722	0.0171174	0.0170625	0.0170072	0.016952	0.0168969	0.0168419	0.0167874	0.0167327	0.0166784	0.0166236	0.0165686	0.016513	0.0164566	0.0163997	0.0163418	0.0162835	0.0162247	0.0161657	0.0161069	0.0160482	0.0159901	0.0159322	0.0158749	0.0158179	0.0157609	0.015704	0.0156465	0.015589	0.0155306	0.015472	0.0154129	0.0153535	0.0152944	0.0152351	0.0151767	0.0151184	0.0150612	0.0150044	0.0149481	0.0148925	0.0148366	0.0147813	0.0147253	0.0146696	0.0146135	0.0145572
26	0.019524	0.0195484	0.0195736	0.019598	0.0196228	0.019647	0.0196708	0.0196942	0.0197162	0.0197381	0.0197583	0.0197783	0.019797	0.0198154	0.0198335	0.0198512	0.0198695	0.0198872	0.0199059	0.019924	0.0199427	0.0199608	0.0199788	0.0199963	0.0200127	0.020029	0.0200438	0.0200588	0.0200727	0.0200868	0.0201006	0.0201145	0.020129	0.0201432	0.0201585	0.0201731	0.0201885	0.0202031	0.0202176	0.0202316	0.0202447	0.0202577	0.0202693	0.0202813	0.0202922	0.0203037	0.0203148	0.0203261	0.020338
27	0.0275249	0.0275717	0.0276179	0.0276608	0.0277057	0.0277471	0.02779	0.0278298	0.0278678	0.0279032	0.0279329	0.0279604	0.0279804	0.0279983	0.02801	0.0280194	0.0280262	0.0280302	0.0280352	0.0280372	0.0280411	0.0280419	0.0280424	0.0280401	0.0280336	0.0280242	0.0280077	0.0279882	0.0279614	0.0279314	0.0278967	0.0278587	0.0278195	0.0277771	0.0277357	0.0276912	0.0276472	0.0276003	0.0275507	0.0274981	0.0274394	0.0273773	0.0273073	0.0272334	0.0271528	0.0270677	0.0269789	0.0268855	0.0267914
28	0.0145309	0.0147172	0.0149052	0.0150983	0.0152929	0.0154917	0.0156927	0.0158963	0.016103	0.0163107	0.0165222	0.0167342	0.0169497	0.0171665	0.0173856	0.0176072	0.0178299	0.018056	0.0182824	0.018512	0.0187421	0.0189742	0.0192077	0.0194415	0.0196775	0.019913	0.0201506	0.0203878	0.0206262	0.020865	0.0211037	0.0213437	0.0215825	0.0218226	0.0220615	0.0223007	0.0225394	0.022777	0.0230149	0.0232508	0.0234871	0.0237214	0.0239553	0.0241878	0.0244186	0.0246488	0.0248761	0.0251028	0.0253262
29	0.0144285	0.0144588	0.0144888	0.0145194	0.0145498	0.0145797	0.01461	0.0146393	0.0146695	0.0146989	0.0147296	0.0147601	0.0147916	0.0148237	0.014856	0.0148893	0.014922	0.0149554	0.0149879	0.0150205	0.0150523	0.0150839	0.0151151	0.0151461	0.0151773	0.0152083	0.0152401	0.0152716	0.0153039	0.0153358	0.0153681	0.0153998	0.0154311	0.0154619	0.0154918	0.0155215	0.01555	0.0155789	0.0156069	0.0156355	0.0156637	0.0156924	0.0157212	0.0157497	0.0157789	0.0158068	0.0158353	0.015862	0.0158889
30	0.0201415	0.020287	0.0204317	0.0205767	0.0207205	0.0208646	0.0210076	0.0211503	0.0212924	0.0214331	0.0215737	0.0217121	0.0218502	0.0219861	0.0221209	0.0222541	0.0223851	0.0225154	0.0226428	0.0227698	0.022894	0.0230174	0.0231386	0.0232579	0.0233758	0.0234905	0.0236043	0.0237141	0.0238224	0.0239272	0.0240291	0.0241285	0.0242239	0.0243176	0.0244069	0.0244947	0.0245784	0.0246599	0.0247383	0.024813	0.0248857	0.0249534	0.0250191	0.0250795	0.025137	0.0251899	0.0252386	0.0252838	0.0253237
31	0.0131656	0.0132426	0.0133211	0.0133994	0.0134786	0.0135587	0.0136388	0.0137208	0.0138023	0.013886	0.0139692	0.014054	0.0141389	0.0142241	0.0143105	0.0143959	0.0144832	0.0145691	0.0146568	0.0147439	0.0148319	0.0149208	0.0150094	0.0151003	0.01519	0.0152822	0.0153734	0.0154662	0.015559	0.0156517	0.0157458	0.0158384	0.0159333	0.0160265	0.0161218	0.0162164	0.0163121	0.0164088	0.0165051	0.0166039	0.0167013	0.0168014	0.0169002	0.0170007	0.0171011	0.0172013	0.017303	0.017403	0.0175054
[truncated: 951 more columns]

## Sheet: gui 16 distractor slow
id	-0.5	-0.499	-0.498	-0.497	-0.496	-0.49499	-0.49399	-0.49299	-0.49199	-0.49099	-0.48999	-0.48899	-0.48799	-0.48699	-0.48599	-0.48498	-0.48398	-0.48298	-0.48198	-0.48098	-0.47998	-0.47898	-0.47798	-0.47698	-0.47598	-0.47497	-0.47397	-0.47297	-0.47197	-0.47097	-0.46997	-0.46897	-0.46797	-0.46697	-0.46597	-0.46496	-0.46396	-0.46296	-0.46196	-0.46096	-0.45996	-0.45896	-0.45796	-0.45696	-0.45596	-0.45495	-0.45395	-0.45295	-0.45195
1	0.0211345	0.0213442	0.0215494	0.021754	0.0219524	0.0221495	0.0223405	0.0225284	0.0227119	0.0228903	0.0230665	0.0232366	0.023406	0.0235696	0.0237321	0.0238901	0.0240449	0.0241969	0.024343	0.024487	0.0246234	0.0247574	0.024884	0.0250068	0.0251244	0.0252366	0.0253463	0.0254498	0.0255523	0.0256488	0.0257439	0.025834	0.0259207	0.0260035	0.0260803	0.0261542	0.0262205	0.0262842	0.0263407	0.026394	0.0264425	0.0264868	0.0265289	0.0265662	0.0266028	0.0266344	0.0266649	0.0266906	0.0267134
2	0.0158826	0.0159085	0.0159325	0.0159581	0.0159823	0.0160071	0.0160319	0.016056	0.0160814	0.0161052	0.0161308	0.0161547	0.0161799	0.0162041	0.016228	0.0162518	0.016274	0.0162968	0.0163171	0.0163383	0.0163571	0.0163762	0.016394	0.0164111	0.0164281	0.0164432	0.0164591	0.0164724	0.0164861	0.0164975	0.0165082	0.0165173	0.0165243	0.0165309	0.0165343	0.0165381	0.0165386	0.0165393	0.0165378	0.0165353	0.0165319	0.0165261	0.0165204	0.0165112	0.0165022	0.0164897	0.0164764	0.0164605	0.0164425
3	0.0225916	0.0225915	0.0225908	0.0225879	0.0225836	0.0225788	0.0225718	0.0225657	0.0225573	0.0225498	0.0225408	0.0225315	0.0225217	0.0225102	0.0224991	0.0224852	0.0224718	0.0224559	0.0224397	0.0224221	0.022403	0.0223841	0.022363	0.0223428	0.0223207	0.0222993	0.022277	0.0222546	0.0222326	0.0222093	0.0221871	0.0221632	0.0221401	0.0221157	0.022091	0.0220659	0.0220394	0.0220133	0.0219854	0.0219584	0.02193	0.0219022	0.0218744	0.0218464	0.0218195	0.0217919	0.0217658	0.0217388	0.0217127
4	0.00925264	0.00919394	0.00913388	0.0090731	0.00901118	0.0089495	0.00888678	0.00882447	0.00876114	0.00869756	0.00863303	0.00856721	0.0085006	0.00843199	0.00836285	0.00829179	0.00822051	0.00814824	0.00807597	0.00800407	0.0079323	0.00786201	0.00779191	0.00772363	0.00765566	0.00758903	0.00752295	0.00745734	0.00739262	0.00732774	0.0072641	0.00720039	0.00713821	0.00707677	0.007017	0.00695913	0.00690298	0.00684964	0.00679806	0.00674955	0.00670294	0.00665902	0.00661723	0.00657752	0.00654024	0.00650463	0.00647171	0.0064406	0.00641232
5	0.0232568	0.0232015	0.0231406	0.0230771	0.0230075	0.022935	0.0228577	0.0227776	0.0226953	0.0226104	0.0225257	0.0224388	0.0223526	0.0222647	0.0221763	0.0220861	0.0219935	0.0218988	0.0218	0.0216991	0.0215942	0.0214874	0.0213781	0.0212677	0.021157	0.0210461	0.0209363	0.0208266	0.0207182	0.0206097	0.0205014	0.0203923	0.020282	0.0201703	0.0200568	0.0199419	0.0198257	0.0197091	0.0195923	0.0194765	0.0193618	0.0192489	0.0191377	0.0190284	0.0189203	0.0188133	0.0187067	0.0186	0.0184934
6	0.0203009	0.0202706	0.0202424	0.0202113	0.0201816	0.0201503	0.0201191	0.0200888	0.0200576	0.0200293	0.0199999	0.019974	0.0199478	0.0199236	0.0199003	0.0198765	0.0198543	0.0198296	0.0198062	0.0197799	0.0197536	0.0197259	0.0196969	0.0196687	0.0196387	0.019611	0.0195823	0.0195558	0.0195297	0.0195045	0.0194806	0.0194556	0.0194318	0.0194058	0.0193798	0.0193516	0.019322	0.0192912	0.0192582	0.0192255	0.0191909	0.0191575	0.0191236	0.0190907	0.0190589	0.0190271	0.0189968	0.0189655	0.018935
7	0.0179553	0.0178976	0.017839	0.0177795	0.0177192	0.0176583	0.0175963	0.0175335	0.0174694	0.017404	0.017337	0.0172684	0.0171984	0.0171266	0.0170539	0.0169797	0.016905	0.0168296	0.0167537	0.0166778	0.0166014	0.0165253	0.0164486	0.0163719	0.0162944	0.0162164	0.0161377	0.0160579	0.0159778	0.0158963	0.0158147	0.0157322	0.0156496	0.0155669	0.015484	0.0154018	0.0153193	0.0152376	0.0151557	0.0150744	0.0149929	0.0149113	0.01483	0.0147479	0.0146663	0.0145838	0.0145018	0.0144193	0.0143371
8	0.0166531	0.016682	0.0167105	0.0167388	0.0167671	0.0167952	0.016823	0.0168503	0.0168768	0.0169022	0.0169264	0.0169489	0.01697	0.0169893	0.0170073	0.017024	0.0170396	0.0170545	0.0170687	0.0170825	0.0170957	0.0171084	0.0171203	0.0171312	0.0171407	0.0171487	0.0171549	0.017159	0.0171615	0.0171618	0.0171608	0.017158	0.0171543	0.0171494	0.0171438	0.0171375	0.0171301	0.0171221	0.0171127	0.0171021	0.0170896	0.0170753	0.0170589	0.0170403	0.0170199	0.0169971	0.016973	0.016947	0.0169201
9	0.0135308	0.0133848	0.0132398	0.0130961	0.0129536	0.0128132	0.0126746	0.0125385	0.0124048	0.0122738	0.0121457	0.0120202	0.0118977	0.0117777	0.0116609	0.0115464	0.0114351	0.0113265	0.011221	0.0111189	0.01102	0.0109252	0.0108337	0.0107469	0.0106638	0.0105852	0.0105108	0.0104405	0.0103748	0.0103127	0.0102555	0.0102017	0.0101526	0.0101074	0.0100666	0.0100304	0.00999813	0.00997131	0.00994842	0.00993115	0.00991818	0.00991042	0.00990752	0.00990902	0.00991584	0.00992631	0.0099421	0.00996133	0.00998538
10	0.018251	0.018239	0.0182259	0.0182119	0.0181961	0.018179	0.0181599	0.0181395	0.0181175	0.0180946	0.0180711	0.0180471	0.0180233	0.0179995	0.0179761	0.0179526	0.0179292	0.0179053	0.0178808	0.0178553	0.0178288	0.0178012	0.0177725	0.0177433	0.0177135	0.0176839	0.0176546	0.0176261	0.0175984	0.0175717	0.0175458	0.0175204	0.0174955	0.0174703	0.0174451	0.0174193	0.0173932	0.0173669	0.0173404	0.0173145	0.0172892	0.0172653	0.0172426	0.0172217	0.0172023	0.0171844	0.0171678	0.0171519	0.0171368
11	0.00244999	0.0022501	0.00206308	0.00188799	0.00172606	0.00157675	0.00144056	0.00131763	0.00120769	0.00111134	0.00102791	0.000957995	0.000901011	0.000857197	0.00082633	0.000808252	0.000803093	0.000810527	0.000830783	0.000863646	0.00090918	0.000967368	0.001038	0.00112109	0.00121625	0.00132327	0.00144179	0.00157123	0.00171142	0.00186157	0.00202169	0.00219113	0.00236992	0.00255784	0.00275468	0.00296075	0.00317544	0.00339927	0.00363134	0.0038719	0.00412003	0.00437531	0.00463722	0.00490464	0.00517766	0.00545485	0.00573679	0.00602237	0.0063122
12	0.0133548	0.0134683	0.0135833	0.0136986	0.0138136	0.013929	0.0140429	0.0141573	0.01427	0.0143833	0.0144956	0.0146079	0.0147205	0.0148323	0.0149451	0.0150561	0.0151677	0.015277	0.0153855	0.0154917	0.0155953	0.0156971	0.0157951	0.0158918	0.0159846	0.0160763	0.0161649	0.0162518	0.0163369	0.0164193	0.0165006	0.0165782	0.0166545	0.0167265	0.0167961	0.0168616	0.0169234	0.0169819	0.0170355	0.0170867	0.0171329	0.017177	0.0172168	0.017254	0.0172879	0.0173182	0.017346	0.0173691	0.0173899
13	0.00544237	0.00550327	0.00556658	0.00563451	0.00570408	0.00577804	0.00585411	0.00593374	0.00601683	0.0061026	0.00619315	0.00628605	0.00638412	0.00648494	0.00659009	0.00669882	0.00681038	0.00692614	0.00704351	0.00716501	0.00728797	0.00741431	0.00754308	0.00767426	0.00780923	0.00794605	0.00808746	0.00823088	0.00837852	0.00852888	0.00868208	0.00883871	0.0089966	0.00915804	0.00931996	0.00948476	0.00965046	0.00981795	0.00998762	0.0101582	0.0103321	0.0105068	0.0106851	0.0108646	0.0110467	0.0112309	0.011416	0.0116037	0.0117908
14	0.030769	0.0311544	0.0315447	0.0319383	0.0323338	0.0327361	0.033139	0.0335517	0.0339662	0.0343909	0.0348204	0.0352569	0.0357016	0.0361482	0.0366041	0.0370578	0.0375187	0.0379763	0.0384361	0.038895	0.0393508	0.03981	0.0402628	0.040722	0.0411759	0.0416357	0.0420947	0.0425554	0.0430206	0.0434817	0.0439498	0.0444098	0.0448741	0.04533	0.0457835	0.0462319	0.0466701	0.0471078	0.047531	0.047956	0.0483684	0.0487806	0.0491871	0.0495882	0.0499908	0.0503826	0.0507789	0.0511617	0.0515451
15	0.0257665	0.0257012	0.0256327	0.0255591	0.0254813	0.0253994	0.0253122	0.025222	0.0251261	0.0250274	0.0249233	0.0248161	0.0247045	0.0245891	0.0244707	0.0243477	0.0242226	0.0240928	0.0239609	0.0238249	0.0236863	0.0235444	0.023399	0.0232512	0.0230994	0.0229457	0.022788	0.0226285	0.0224658	0.022301	0.0221342	0.0219648	0.0217943	0.021621	0.0214471	0.0212705	0.0210931	0.0209135	0.0207323	0.0205497	0.0203648	0.0201792	0.0199911	0.0198027	0.0196125	0.0194219	0.0192305	0.0190386	0.0188469
16	0.0168249	0.0168931	0.0169611	0.0170274	0.0170927	0.0171578	0.0172212	0.0172854	0.017348	0.0174115	0.0174738	0.0175362	0.0175981	0.0176588	0.0177194	0.0177778	0.0178362	0.0178925	0.0179484	0.018003	0.0180568	0.0181104	0.0181628	0.0182159	0.0182679	0.0183203	0.018372	0.0184235	0.0184744	0.0185243	0.0185739	0.018622	0.0186696	0.0187162	0.0187622	0.0188077	0.0188528	0.0188979	0.0189427	0.0189877	0.0190325	0.0190772	0.0191217	0.0191657	0.0192094	0.0192525	0.0192949	0.019337	0.0193784
17	0.0159548	0.0160015	0.0160513	0.0161028	0.0161589	0.0162164	0.0162788	0.0163431	0.0164113	0.0164826	0.0165561	0.0166338	0.0167122	0.0167949	0.0168782	0.0169647	0.0170528	0.0171426	0.0172354	0.0173287	0.0174259	0.0175236	0.0176251	0.017728	0.0178336	0.0179421	0.0180518	0.0181654	0.0182793	0.018397	0.0185151	0.0186353	0.0187571	0.0188791	0.0190037	0.0191273	0.0192537	0.0193796	0.0195075	0.0196363	0.0197661	0.0198985	0.0200308	0.0201665	0.020302	0.0204402	0.0205786	0.0207178	0.020858
18	0.0196759	0.0196902	0.0197016	0.0197131	0.0197208	0.019728	0.0197317	0.0197339	0.019734	0.0197317	0.0197289	0.0197233	0.0197185	0.0197113	0.0197048	0.019697	0.0196887	0.0196799	0.0196692	0.0196583	0.0196442	0.0196296	0.0196115	0.019592	0.0195699	0.0195456	0.0195201	0.0194922	0.0194645	0.0194346	0.0194054	0.0193748	0.0193446	0.0193135	0.0192816	0.0192493	0.0192145	0.0191794	0.019141	0.0191017	0.0190593	0.0190154	0.0189696	0.0189219	0.0188738	0.0188237	0.0187744	0.0187236	0.0186736
19	0.0170798	0.0170608	0.017042	0.0170232	0.0170048	0.0169866	0.0169691	0.0169523	0.0169366	0.0169221	0.0169088	0.0168971	0.0168866	0.0168775	0.0168693	0.0168621	0.0168556	0.0168495	0.016844	0.0168386	0.0168341	0.01683	0.0168269	0.016825	0.0168244	0.0168259	0.0168287	0.0168338	0.0168404	0.0168489	0.0168587	0.0168697	0.0168819	0.0168944	0.0169083	0.0169222	0.0169375	0.0169534	0.0169707	0.0169897	0.01701	0.0170328	0.017057	0.0170838	0.017112	0.0171421	0.0171738	0.0172063	0.0172404
20	0.00683596	0.00701733	0.00720361	0.00739508	0.00759134	0.00779231	0.00799815	0.00820838	0.00842357	0.00864321	0.00886775	0.00909704	0.00933093	0.0095697	0.00981251	0.0100597	0.0103103	0.0105642	0.0108207	0.0110791	0.0113397	0.0116014	0.011865	0.0121296	0.0123963	0.0126648	0.0129354	0.0132088	0.0134841	0.0137622	0.0140416	0.0143227	0.014604	0.0148848	0.0151649	0.0154424	0.0157182	0.0159907	0.0162613	0.0165292	0.0167954	0.0170607	0.0173245	0.0175888	0.0178517	0.0181147	0.0183758	0.0186348	0.0188908
21	0.0267051	0.0266639	0.0266196	0.0265722	0.0265218	0.0264685	0.026412	0.0263526	0.0262901	0.0262247	0.0261561	0.0260849	0.0260105	0.0259337	0.0258541	0.025772	0.0256877	0.0256009	0.0255123	0.0254213	0.0253286	0.0252334	0.0251366	0.0250375	0.0249366	0.0248338	0.0247289	0.0246227	0.0245143	0.024405	0.0242938	0.0241817	0.0240685	0.0239541	0.0238392	0.0237227	0.0236062	0.023488	0.0233696	0.02325	0.0231296	0.0230088	0.0228867	0.0227649	0.0226418	0.0225191	0.0223958	0.0222728	0.02215
22	0.0154981	0.0155383	0.0155781	0.0156168	0.0156543	0.0156902	0.0157248	0.0157583	0.0157913	0.0158246	0.0158585	0.0158938	0.0159305	0.0159691	0.0160091	0.0160503	0.0160921	0.0161337	0.0161746	0.0162138	0.0162513	0.0162864	0.0163195	0.0163507	0.0163803	0.0164093	0.0164377	0.0164668	0.0164961	0.0165264	0.0165571	0.0165881	0.0166188	0.0166481	0.016676	0.0167009	0.0167234	0.0167422	0.0167582	0.016771	0.0167813	0.0167898	0.0167967	0.0168031	0.0168084	0.0168139	0.0168182	0.0168219	0.0168238
23	0.0286125	0.0284699	0.0283272	0.0281849	0.0280419	0.0279001	0.0277574	0.0276162	0.0274743	0.0273336	0.0271927	0.027052	0.0269118	0.0267709	0.0266308	0.0264894	0.026349	0.0262074	0.0260665	0.0259254	0.0257844	0.0256445	0.0255043	0.0253662	0.0252278	0.0250915	0.0249553	0.0248204	0.0246861	0.024552	0.0244188	0.0242847	0.0241519	0.0240179	0.023885	0.0237518	0.0236194	0.023488	0.0233571	0.0232285	0.0231002	0.0229748	0.0228496	0.0227268	0.0226046	0.0224833	0.0223632	0.0222427	0.0221238
24	0.0222628	0.022181	0.0220983	0.0220162	0.0219331	0.0218489	0.0217626	0.0216727	0.0215793	0.0214805	0.0213776	0.0212698	0.0211584	0.0210442	0.0209279	0.0208113	0.0206941	0.0205777	0.0204611	0.0203443	0.0202263	0.0201056	0.0199816	0.0198527	0.0197191	0.0195799	0.0194359	0.0192878	0.0191364	0.0189835	0.0188295	0.0186761	0.0185229	0.0183705	0.0182181	0.0180648	0.01791	0.0177518	0.0175901	0.0174236	0.0172527	0.0170775	0.0168986	0.0167174	0.0165346	0.016352	0.0161697	0.0159889	0.0158093
25	0.0187135	0.018727	0.0187405	0.0187523	0.0187634	0.0187745	0.0187844	0.0187957	0.0188058	0.0188178	0.0188295	0.0188423	0.0188557	0.0188689	0.0188833	0.0188963	0.0189104	0.018923	0.0189359	0.0189483	0.0189601	0.0189731	0.0189855	0.0190003	0.0190154	0.0190331	0.0190525	0.0190739	0.0190979	0.0191228	0.0191504	0.0191782	0.0192078	0.0192378	0.0192684	0.0193003	0.0193322	0.0193665	0.0194014	0.0194393	0.0194792	0.0195222	0.0195686	0.0196177	0.0196709	0.0197262	0.0197852	0.019846	0.0199093
26	0.0164921	0.0164797	0.0164656	0.0164498	0.016433	0.0164133	0.016393	0.0163695	0.0163458	0.0163196	0.0162928	0.0162652	0.0162363	0.0162082	0.0161783	0.0161497	0.0161194	0.0160899	0.0160591	0.0160277	0.0159959	0.0159622	0.0159289	0.0158932	0.0158582	0.0158215	0.0157852	0.0157488	0.0157123	0.0156772	0.0156417	0.0156085	0.0155748	0.0155433	0.0155118	0.0154814	0.0154518	0.015422	0.0153938	0.0153647	0.0153375	0.0153097	0.0152838	0.0152587	0.0152348	0.0152134	0.0151929	0.0151757	0.0151596
27	0.0083571	0.00837296	0.00838889	0.00840597	0.00842402	0.0084441	0.00846611	0.00849057	0.00851737	0.00854634	0.00857726	0.00860958	0.00864303	0.00867709	0.00871166	0.0087465	0.00878195	0.00881804	0.00885551	0.0088945	0.0089358	0.00897954	0.00902603	0.00907542	0.00912718	0.0091816	0.00923749	0.00929524	0.00935368	0.00941312	0.00947317	0.00953378	0.00959568	0.00965831	0.0097232	0.00978947	0.00985853	0.00992965	0.0100032	0.0100791	0.0101565	0.0102359	0.0103158	0.0103971	0.0104784	0.0105605	0.010643	0.010726	0.0108104
28	0.0114592	0.0114688	0.0114778	0.0114874	0.0114961	0.0115053	0.0115135	0.0115215	0.0115286	0.0115344	0.0115397	0.0115428	0.0115456	0.0115463	0.0115466	0.0115457	0.0115439	0.011542	0.0115389	0.0115363	0.0115322	0.0115284	0.0115233	0.0115175	0.0115108	0.0115023	0.0114933	0.0114821	0.0114706	0.0114571	0.0114434	0.0114287	0.0114135	0.0113984	0.0113824	0.0113672	0.0113508	0.011335	0.0113182	0.0113011	0.0112834	0.0112647	0.0112458	0.0112256	0.0112057	0.0111848	0.0111643	0.0111437	0.0111235
29	0.00999739	0.0100435	0.0100926	0.0101443	0.0101989	0.0102562	0.0103167	0.0103805	0.0104478	0.0105191	0.0105944	0.010674	0.0107577	0.0108458	0.0109378	0.0110338	0.0111334	0.0112363	0.0113425	0.0114516	0.0115639	0.0116789	0.0117976	0.0119193	0.0120452	0.0121747	0.0123087	0.012447	0.0125896	0.0127368	0.0128877	0.0130431	0.0132014	0.0133635	0.0135282	0.0136958	0.0138662	0.014039	0.0142151	0.0143935	0.0145758	0.0147609	0.01495	0.0151428	0.015339	0.0155394	0.0157425	0.0159495	0.0161586
30	0.0116573	0.0116445	0.0116282	0.0116104	0.0115907	0.0115697	0.0115488	0.0115269	0.0115063	0.011485	0.0114648	0.0114438	0.0114224	0.0114003	0.011376	0.0113509	0.0113227	0.0112937	0.0112622	0.0112298	0.0111966	0.0111626	0.0111294	0.0110955	0.0110631	0.0110302	0.0109982	0.0109661	0.0109335	0.0109011	0.0108672	0.0108335	0.0107982	0.0107631	0.0107274	0.0106917	0.0106567	0.0106216	0.0105882	0.0105548	0.0105231	0.0104918	0.0104615	0.0104321	0.0104029	0.010375	0.010347	0.0103205	0.0102943
31	0.0157518	0.0158214	0.0158906	0.0159618	0.0160326	0.016105	0.0161776	0.0162509	0.0163251	0.0163988	0.0164739	0.0165478	0.0166229	0.0166971	0.0167716	0.0168463	0.0169202	0.0169954	0.0170695	0.0171451	0.0172199	0.0172955	0.0173714	0.0174468	0.0175232	0.0175981	0.0176742	0.0177485	0.0178232	0.017897	0.01797	0.0180432	0.0181146	0.0181871	0.0182576	0.0183291	0.0183995	0.0184697	0.0185401	0.0186089	0.0186787	0.0187462	0.0188143	0.0188805	0.0189463	0.0190111	0.0190742	0.0191375	0.0191983
[truncated: 951 more columns]

## Sheet: ungui 32 target fast
id	-0.5	-0.499	-0.498	-0.497	-0.496	-0.49499	-0.49399	-0.49299	-0.49199	-0.49099	-0.48999	-0.48899	-0.48799	-0.48699	-0.48599	-0.48498	-0.48398	-0.48298	-0.48198	-0.48098	-0.47998	-0.47898	-0.47798	-0.47698	-0.47598	-0.47497	-0.47397	-0.47297	-0.47197	-0.47097	-0.46997	-0.46897	-0.46797	-0.46697	-0.46597	-0.46496	-0.46396	-0.46296	-0.46196	-0.46096	-0.45996	-0.45896	-0.45796	-0.45696	-0.45596	-0.45495	-0.45395	-0.45295	-0.45195
1	0.000974733	0.00100586	0.00103949	0.00107493	0.00111298	0.00115314	0.00119585	0.00124105	0.00128868	0.00133905	0.00139182	0.0014473	0.0015052	0.0015656	0.00162844	0.00169357	0.0017611	0.00183093	0.0019031	0.00197789	0.00205511	0.0021354	0.00221849	0.00230503	0.00239501	0.00248855	0.00258617	0.00268718	0.00279259	0.00290113	0.00301379	0.0031295	0.00324853	0.00337087	0.00349566	0.00362427	0.00375503	0.00389012	0.004028	0.00417044	0.00431712	0.00446823	0.00462514	0.00478613	0.00495373	0.00512511	0.0053026	0.00548388	0.00566966
2	0.0175793	0.0173941	0.0172079	0.0170227	0.0168375	0.0166533	0.0164703	0.0162876	0.0161069	0.0159256	0.0157462	0.0155661	0.015387	0.0152078	0.0150284	0.0148501	0.0146711	0.0144942	0.014317	0.0141424	0.0139686	0.013797	0.0136279	0.0134598	0.0132953	0.0131311	0.0129704	0.01281	0.0126519	0.0124949	0.0123388	0.0121851	0.0120314	0.011881	0.0117308	0.0115841	0.0114388	0.0112963	0.011157	0.0110193	0.0108859	0.0107533	0.0106249	0.0104975	0.010373	0.0102504	0.0101291	0.0100108	0.00989283
3	0.0191865	0.0189976	0.0188083	0.0186183	0.0184271	0.0182362	0.0180441	0.0178534	0.0176623	0.017473	0.0172849	0.0170982	0.0169138	0.0167303	0.0165492	0.0163687	0.01619	0.0160118	0.0158346	0.0156582	0.0154826	0.0153087	0.015136	0.0149658	0.0147978	0.0146331	0.0144714	0.0143132	0.0141584	0.0140067	0.0138584	0.0137125	0.0135695	0.0134286	0.0132903	0.0131542	0.0130209	0.0128905	0.0127634	0.0126401	0.0125208	0.0124063	0.0122959	0.0121906	0.0120894	0.011993	0.0119005	0.011812	0.0117273
4	0.0125792	0.0125073	0.0124353	0.0123642	0.0122937	0.0122235	0.0121549	0.0120858	0.0120185	0.0119509	0.0118846	0.0118187	0.0117534	0.0116897	0.0116261	0.011565	0.0115041	0.0114458	0.0113882	0.0113325	0.0112784	0.0112247	0.0111731	0.0111211	0.0110712	0.0110208	0.0109719	0.0109238	0.0108765	0.0108316	0.0107873	0.0107465	0.0107067	0.0106703	0.0106356	0.0106031	0.0105727	0.0105429	0.0105152	0.0104871	0.0104607	0.010434	0.0104085	0.0103839	0.0103604	0.0103396	0.0103201	0.0103044	0.0102905
5	0.0160397	0.0160683	0.0160955	0.0161193	0.0161406	0.01616	0.0161756	0.0161903	0.0162006	0.01621	0.0162153	0.0162184	0.0162185	0.0162148	0.0162092	0.0161988	0.0161872	0.016171	0.0161533	0.0161324	0.016109	0.0160841	0.0160559	0.0160271	0.0159946	0.0159614	0.0159248	0.0158864	0.0158455	0.0158016	0.0157564	0.0157074	0.0156579	0.0156051	0.0155519	0.0154969	0.0154408	0.0153846	0.0153266	0.0152693	0.0152098	0.0151508	0.0150899	0.0150285	0.0149661	0.0149021	0.0148383	0.0147726	0.014708
6	0.0147041	0.014759	0.0148151	0.0148721	0.0149303	0.0149883	0.015047	0.0151047	0.0151624	0.0152192	0.0152754	0.0153314	0.0153866	0.0154423	0.0154973	0.015553	0.0156083	0.0156637	0.0157188	0.0157727	0.0158263	0.0158777	0.0159282	0.0159763	0.016023	0.0160677	0.0161105	0.0161523	0.016192	0.0162312	0.0162683	0.0163046	0.0163389	0.0163714	0.016402	0.0164294	0.016455	0.0164767	0.0164962	0.0165122	0.0165255	0.0165362	0.016544	0.0165502	0.0165531	0.0165547	0.0165531	0.0165493	0.0165425
7	0.0163044	0.0162498	0.0161952	0.0161389	0.0160821	0.0160236	0.0159637	0.0159026	0.0158393	0.0157753	0.0157091	0.0156425	0.0155741	0.0155053	0.0154356	0.015365	0.0152944	0.0152221	0.01515	0.0150759	0.0150014	0.0149252	0.0148476	0.0147689	0.014688	0.0146067	0.014523	0.0144393	0.0143538	0.014268	0.0141813	0.0140937	0.0140061	0.0139168	0.0138279	0.0137369	0.0136457	0.0135529	0.013459	0.0133644	0.0132679	0.0131714	0.013073	0.0129751	0.0128757	0.0127764	0.0126767	0.0125764	0.0124764
8	0.018384	0.0182605	0.0181352	0.0180098	0.0178839	0.0177569	0.0176305	0.0175024	0.0173756	0.0172472	0.0171199	0.0169921	0.0168643	0.0167376	0.0166099	0.0164844	0.0163577	0.0162335	0.016109	0.015986	0.0158645	0.0157433	0.0156249	0.015506	0.0153903	0.0152743	0.0151606	0.0150478	0.014936	0.0148267	0.0147173	0.0146114	0.0145057	0.0144035	0.0143028	0.0142048	0.0141098	0.0140164	0.0139271	0.0138386	0.0137544	0.013671	0.0135908	0.0135125	0.013436	0.0133628	0.0132906	0.0132227	0.0131559
9	0.0107159	0.0106976	0.0106798	0.0106629	0.0106459	0.0106304	0.0106147	0.0106005	0.0105865	0.0105736	0.0105613	0.0105492	0.0105382	0.0105267	0.0105164	0.0105054	0.010495	0.0104845	0.010474	0.0104639	0.0104533	0.0104437	0.0104335	0.0104242	0.0104146	0.0104055	0.0103965	0.0103871	0.0103784	0.0103688	0.0103597	0.0103497	0.0103399	0.0103295	0.0103188	0.0103082	0.0102968	0.0102859	0.0102741	0.0102628	0.010251	0.0102392	0.0102273	0.0102149	0.0102028	0.0101898	0.0101771	0.0101636	0.01015
10	0.0186417	0.0186984	0.0187563	0.0188143	0.0188717	0.0189294	0.0189854	0.0190417	0.0190961	0.0191506	0.0192043	0.0192577	0.0193117	0.0193652	0.0194199	0.0194741	0.0195294	0.0195841	0.0196388	0.0196929	0.0197457	0.0197978	0.0198479	0.0198971	0.0199444	0.0199907	0.020036	0.0200803	0.0201243	0.0201676	0.0202108	0.0202532	0.0202953	0.0203365	0.0203764	0.0204151	0.020452	0.0204872	0.0205203	0.0205515	0.0205811	0.0206088	0.0206353	0.0206604	0.0206846	0.020708	0.0207302	0.0207518	0.0207718
11	0.0305788	0.0303196	0.0300596	0.0297954	0.0295307	0.0292615	0.0289899	0.0287131	0.0284312	0.028144	0.0278498	0.0275514	0.0272458	0.0269381	0.0266254	0.026312	0.0259969	0.0256815	0.0253668	0.0250507	0.0247361	0.0244183	0.0241008	0.023779	0.0234554	0.0231281	0.0227974	0.0224655	0.0221299	0.021796	0.0214599	0.0211272	0.0207948	0.0204654	0.0201384	0.0198121	0.0194891	0.0191644	0.0188424	0.0185177	0.0181943	0.0178697	0.0175451	0.0172223	0.0168992	0.016581	0.0162633	0.0159516	0.0156421
12	0.0255277	0.0253674	0.0252084	0.0250481	0.0248889	0.0247285	0.024569	0.0244096	0.0242512	0.0240947	0.0239396	0.0237879	0.0236382	0.0234926	0.0233494	0.02321	0.0230731	0.0229389	0.022807	0.0226764	0.0225479	0.0224196	0.0222935	0.0221676	0.0220441	0.0219219	0.0218023	0.0216857	0.0215721	0.0214629	0.0213567	0.0212556	0.0211571	0.0210632	0.0209715	0.0208829	0.0207964	0.020711	0.020628	0.020545	0.0204649	0.0203849	0.0203082	0.0202331	0.0201614	0.0200933	0.0200281	0.019968	0.0199102
13	0.0236637	0.0234949	0.0233285	0.0231712	0.0230154	0.0228652	0.0227173	0.0225711	0.0224293	0.0222878	0.0221527	0.0220195	0.021894	0.0217741	0.0216618	0.0215583	0.0214611	0.0213734	0.0212902	0.0212144	0.0211417	0.021073	0.0210071	0.0209428	0.0208822	0.0208235	0.0207701	0.0207211	0.020679	0.0206443	0.0206173	0.0205991	0.0205883	0.0205851	0.0205878	0.0205954	0.020607	0.0206208	0.0206373	0.0206552	0.0206755	0.020699	0.0207258	0.0207584	0.020796	0.0208413	0.0208931	0.0209521	0.0210179
14	0.00618624	0.00628923	0.00639465	0.00650733	0.00662268	0.00674461	0.00687066	0.00700119	0.00713757	0.0072761	0.00742125	0.00756739	0.0077193	0.00787299	0.00803049	0.0081921	0.00835579	0.00852613	0.00869831	0.00887836	0.0090618	0.00925226	0.00944843	0.00964919	0.00985713	0.010067	0.0102837	0.010501	0.0107228	0.0109461	0.0111712	0.0114002	0.01163	0.0118659	0.0121037	0.0123488	0.0125983	0.0128541	0.0131168	0.0133834	0.0136571	0.0139325	0.0142128	0.0144937	0.0147765	0.0150604	0.015344	0.0156305	0.0159171
15	0.014084	0.0139808	0.0138777	0.0137761	0.0136754	0.0135763	0.0134791	0.0133838	0.0132913	0.0132007	0.0131133	0.0130278	0.012945	0.0128643	0.0127854	0.0127086	0.012633	0.0125599	0.0124878	0.0124185	0.0123511	0.0122865	0.0122249	0.0121661	0.0121113	0.012059	0.0120108	0.0119651	0.0119228	0.011883	0.0118455	0.0118109	0.0117779	0.0117481	0.01172	0.0116954	0.0116733	0.0116546	0.0116396	0.0116277	0.0116202	0.0116154	0.0116148	0.0116169	0.0116223	0.0116305	0.0116411	0.0116549	0.0116704
16	0.0108363	0.0108266	0.0108191	0.0108148	0.0108122	0.0108129	0.010815	0.0108197	0.0108257	0.0108333	0.0108424	0.0108522	0.010864	0.0108761	0.0108905	0.0109058	0.0109232	0.0109423	0.0109633	0.0109867	0.0110115	0.0110389	0.0110672	0.0110977	0.011129	0.0111617	0.0111952	0.0112294	0.0112648	0.0113004	0.0113376	0.011375	0.011414	0.0114538	0.0114949	0.0115373	0.0115807	0.0116256	0.0116709	0.0117177	0.0117646	0.0118128	0.011861	0.0119099	0.0119593	0.0120089	0.0120594	0.0121097	0.0121611
17	0.00551821	0.00543585	0.00536007	0.00528935	0.00522679	0.00516923	0.00512018	0.00507672	0.00504066	0.00501114	0.0049872	0.00497064	0.00495833	0.00495372	0.0049534	0.00496043	0.00497317	0.0049924	0.00501919	0.00505158	0.00509262	0.00513878	0.00519321	0.00525298	0.00531939	0.0053919	0.00546926	0.00555356	0.0056418	0.00573735	0.00583731	0.00594414	0.00605672	0.00617508	0.00630038	0.00643022	0.00656717	0.00670793	0.00685479	0.00700557	0.00716094	0.00732107	0.00748464	0.00765392	0.00782646	0.00800502	0.00818749	0.00837529	0.00856775
18	0.0220614	0.0220615	0.0220607	0.0220602	0.0220602	0.0220605	0.0220623	0.0220643	0.0220679	0.0220715	0.0220759	0.0220801	0.0220838	0.0220874	0.0220896	0.0220919	0.0220928	0.0220939	0.0220945	0.0220954	0.0220968	0.0220984	0.0221012	0.0221039	0.0221075	0.0221107	0.022114	0.0221168	0.0221187	0.0221202	0.0221204	0.0221203	0.0221191	0.0221179	0.0221163	0.0221146	0.0221132	0.0221117	0.0221106	0.0221091	0.0221077	0.0221056	0.0221029	0.0220994	0.0220948	0.0220895	0.0220828	0.0220756	0.0220672
19	0.0181222	0.0180854	0.0180492	0.0180136	0.0179796	0.0179471	0.0179167	0.0178882	0.0178619	0.0178374	0.0178144	0.017793	0.0177723	0.0177529	0.017734	0.0177162	0.0176993	0.0176836	0.0176694	0.0176567	0.0176463	0.0176376	0.0176314	0.0176272	0.0176254	0.0176257	0.0176281	0.0176327	0.0176389	0.0176474	0.0176576	0.0176698	0.0176838	0.0176997	0.0177175	0.0177369	0.0177583	0.0177813	0.0178063	0.0178331	0.017862	0.017893	0.0179261	0.0179617	0.0179996	0.0180399	0.0180824	0.018127	0.0181735
20	0.00673533	0.00677264	0.00680906	0.00684758	0.00688411	0.00692368	0.00696167	0.00700237	0.00704312	0.00708511	0.00712905	0.00717242	0.00721882	0.00726345	0.00731082	0.00735648	0.00740341	0.00744991	0.00749591	0.00754326	0.00758898	0.00763733	0.00768412	0.00773361	0.00778259	0.00783308	0.00788443	0.00793549	0.00798831	0.00803937	0.00809219	0.00814282	0.00819443	0.00824463	0.00829468	0.00834481	0.00839389	0.00844436	0.00849341	0.00854429	0.00859391	0.00864471	0.00869473	0.00874451	0.00879405	0.00884193	0.00888992	0.00893546	0.00898121
21	0.0153975	0.0153939	0.0153908	0.015387	0.015383	0.0153785	0.0153733	0.0153678	0.0153615	0.0153554	0.0153488	0.0153426	0.0153363	0.0153304	0.0153247	0.0153191	0.0153137	0.0153079	0.015302	0.0152955	0.0152885	0.0152807	0.0152724	0.0152635	0.0152541	0.0152446	0.0152348	0.0152253	0.0152157	0.0152065	0.0151971	0.0151879	0.0151783	0.0151685	0.0151582	0.0151471	0.0151354	0.0151226	0.0151094	0.0150953	0.0150809	0.0150659	0.0150509	0.0150358	0.0150204	0.0150053	0.0149896	0.0149742	0.0149579
22	0.0075568	0.00763227	0.00770855	0.00778401	0.00786035	0.00793612	0.00801218	0.00808817	0.00816359	0.00823932	0.00831387	0.00838876	0.00846252	0.00853629	0.00860951	0.00868228	0.00875523	0.00882743	0.00890014	0.00897211	0.00904438	0.00911612	0.00918758	0.00925879	0.00932922	0.00939959	0.00946909	0.00953859	0.00960761	0.00967664	0.00974574	0.00981494	0.00988456	0.0099544	0.0100247	0.0100952	0.010166	0.0102369	0.010308	0.010379	0.0104503	0.0105216	0.0105934	0.0106655	0.0107385	0.0108124	0.0108872	0.0109638	0.0110411
23	0.0330634	0.0329225	0.0327833	0.0326412	0.0324998	0.032355	0.0322095	0.0320621	0.0319128	0.0317645	0.0316142	0.0314673	0.0313195	0.0311754	0.0310322	0.0308908	0.0307514	0.0306108	0.0304724	0.0303304	0.0301895	0.0300451	0.0299003	0.0297543	0.029607	0.0294618	0.0293152	0.029173	0.0290305	0.0288921	0.0287546	0.0286186	0.0284843	0.0283482	0.0282136	0.0280752	0.0279375	0.0277964	0.0276551	0.027513	0.0273702	0.0272298	0.0270885	0.0269515	0.0268142	0.0266804	0.0265468	0.026414	0.0262817
24	0.024883	0.025371	0.025866	0.0263681	0.0268809	0.0274022	0.0279354	0.0284777	0.0290299	0.0295901	0.0301559	0.0307277	0.0313011	0.0318781	0.0324554	0.0330349	0.0336165	0.0342003	0.0347896	0.0353823	0.0359826	0.0365874	0.0371987	0.0378144	0.0384325	0.0390534	0.0396715	0.0402895	0.0409016	0.0415107	0.0421143	0.042713	0.0433093	0.0439001	0.0444913	0.0450779	0.0456645	0.0462471	0.0468256	0.0473997	0.0479638	0.0485213	0.0490643	0.0495977	0.0501159	0.0506215	0.0511151	0.0515944	0.0520657
25	0.0196563	0.0195556	0.0194532	0.0193507	0.0192478	0.0191445	0.019042	0.0189387	0.0188367	0.0187334	0.0186308	0.0185268	0.0184223	0.0183169	0.0182097	0.0181024	0.0179926	0.0178835	0.0177722	0.0176616	0.0175503	0.017439	0.0173286	0.0172173	0.0171078	0.0169969	0.0168877	0.0167772	0.0166672	0.0165568	0.0164452	0.0163345	0.0162215	0.0161101	0.0159965	0.0158843	0.0157713	0.0156587	0.0155471	0.0154348	0.0153248	0.0152135	0.0151046	0.0149947	0.014886	0.0147776	0.0146687	0.0145612	0.0144522
26	0.0221763	0.0221873	0.0221974	0.0222063	0.0222153	0.0222229	0.022231	0.0222381	0.0222452	0.0222517	0.0222574	0.0222629	0.0222664	0.0222697	0.0222707	0.0222709	0.022269	0.0222659	0.0222616	0.0222557	0.0222497	0.022242	0.0222346	0.0222261	0.0222176	0.0222083	0.0221983	0.0221878	0.0221754	0.0221625	0.0221473	0.0221311	0.0221128	0.0220931	0.0220721	0.0220496	0.0220267	0.0220023	0.0219782	0.021953	0.0219279	0.021902	0.0218755	0.0218485	0.0218199	0.0217907	0.0217595	0.0217274	0.0216933
27	0.00945283	0.00948467	0.0095208	0.00956598	0.00961466	0.00967251	0.00973414	0.0098032	0.00987732	0.00995624	0.0100418	0.0101301	0.0102261	0.010324	0.0104296	0.0105384	0.0106536	0.0107745	0.0109001	0.0110338	0.0111708	0.0113171	0.0114663	0.0116237	0.0117849	0.0119514	0.0121232	0.0122967	0.0124766	0.0126561	0.0128418	0.0130274	0.0132178	0.0134108	0.0136065	0.013808	0.0140105	0.0142208	0.0144313	0.0146488	0.0148671	0.0150887	0.0153125	0.015535	0.0157609	0.0159824	0.0162073	0.016428	0.0166507
28	0.031495	0.031373	0.0312482	0.0311195	0.0309862	0.0308497	0.0307082	0.0305645	0.0304174	0.030269	0.0301193	0.0299684	0.0298177	0.0296652	0.0295128	0.0293577	0.029201	0.0290412	0.0288779	0.0287119	0.0285416	0.0283697	0.0281944	0.0280186	0.0278415	0.0276643	0.0274878	0.0273106	0.0271348	0.0269574	0.0267804	0.0266012	0.0264204	0.0262377	0.0260521	0.0258656	0.0256764	0.0254876	0.0252976	0.0251088	0.0249209	0.024734	0.0245493	0.0243646	0.0241822	0.0239988	0.0238165	0.0236332	0.0234494
29	0.0234096	0.0233688	0.0233263	0.0232796	0.0232315	0.0231794	0.023125	0.0230674	0.0230063	0.0229428	0.0228751	0.0228057	0.0227322	0.0226571	0.0225792	0.0224993	0.0224179	0.0223342	0.0222501	0.0221635	0.0220764	0.0219872	0.0218968	0.0218049	0.0217109	0.0216161	0.0215187	0.0214208	0.0213208	0.0212203	0.0211187	0.0210164	0.0209142	0.0208109	0.0207084	0.0206051	0.0205024	0.0203993	0.0202962	0.0201933	0.0200898	0.0199869	0.0198832	0.0197801	0.0196768	0.0195738	0.0194713	0.0193688	0.0192675
30	0.0237025	0.0235337	0.0233686	0.023207	0.0230486	0.0228956	0.0227457	0.0226019	0.0224614	0.0223263	0.0221952	0.022068	0.0219456	0.0218258	0.0217112	0.0215992	0.0214922	0.0213892	0.021291	0.0211985	0.0211109	0.0210306	0.0209555	0.0208881	0.0208266	0.0207718	0.0207233	0.0206801	0.0206432	0.0206104	0.0205834	0.0205604	0.0205427	0.02053	0.0205224	0.0205215	0.020526	0.0205384	0.020557	0.0205835	0.0206169	0.020657	0.0207041	0.0207561	0.0208144	0.0208764	0.0209435	0.0210141	0.0210889
31	0.017171	0.0171179	0.0170655	0.0170153	0.0169654	0.0169179	0.0168706	0.016825	0.0167799	0.0167353	0.0166919	0.0166481	0.016606	0.0165636	0.016523	0.0164829	0.0164444	0.0164076	0.0163719	0.0163388	0.0163064	0.0162767	0.0162476	0.0162205	0.0161944	0.0161692	0.0161456	0.0161222	0.0161009	0.0160796	0.0160606	0.0160422	0.0160258	0.0160111	0.0159975	0.0159866	0.0159763	0.0159688	0.0159618	0.015957	0.0159532	0.0159504	0.0159494	0.0159485	0.0159499	0.0159513	0.0159549	0.015959	0.0159647
[truncated: 951 more columns]

## Sheet: ungui 32 target slow
id	-0.5	-0.499	-0.498	-0.497	-0.496	-0.49499	-0.49399	-0.49299	-0.49199	-0.49099	-0.48999	-0.48899	-0.48799	-0.48699	-0.48599	-0.48498	-0.48398	-0.48298	-0.48198	-0.48098	-0.47998	-0.47898	-0.47798	-0.47698	-0.47598	-0.47497	-0.47397	-0.47297	-0.47197	-0.47097	-0.46997	-0.46897	-0.46797	-0.46697	-0.46597	-0.46496	-0.46396	-0.46296	-0.46196	-0.46096	-0.45996	-0.45896	-0.45796	-0.45696	-0.45596	-0.45495	-0.45395	-0.45295	-0.45195
1	0.0216865	0.0215712	0.0214606	0.0213538	0.0212503	0.0211523	0.0210566	0.0209671	0.0208795	0.0207974	0.0207181	0.0206427	0.0205716	0.0205028	0.0204396	0.020378	0.0203224	0.020269	0.0202206	0.0201759	0.0201344	0.0200984	0.020064	0.0200357	0.0200088	0.0199874	0.0199686	0.0199536	0.0199432	0.0199351	0.019933	0.0199324	0.0199379	0.0199453	0.0199573	0.0199724	0.0199897	0.0200116	0.0200337	0.020061	0.0200883	0.0201201	0.0201534	0.0201895	0.0202296	0.0202708	0.0203176	0.0203645	0.0204167
2	0.0302852	0.0303844	0.0304808	0.0305779	0.0306711	0.0307634	0.0308524	0.0309385	0.0310227	0.031103	0.0311829	0.0312589	0.031335	0.0314083	0.0314812	0.0315528	0.0316229	0.0316928	0.0317599	0.031827	0.0318906	0.0319532	0.032012	0.0320682	0.0321208	0.0321691	0.0322146	0.0322547	0.0322926	0.0323255	0.0323566	0.0323843	0.0324103	0.0324349	0.0324573	0.0324795	0.0324988	0.0325179	0.0325331	0.0325466	0.0325556	0.0325605	0.0325612	0.032556	0.0325475	0.0325329	0.0325163	0.0324951	0.0324728
3	0.0190535	0.0190399	0.0190289	0.0190168	0.019008	0.0189988	0.0189917	0.0189852	0.0189785	0.0189733	0.0189659	0.0189601	0.0189514	0.0189435	0.018934	0.0189241	0.0189149	0.0189045	0.0188966	0.0188873	0.018881	0.0188737	0.0188678	0.0188619	0.0188547	0.0188482	0.0188384	0.0188294	0.0188167	0.0188042	0.0187898	0.0187747	0.0187602	0.0187443	0.0187311	0.0187163	0.0187043	0.0186912	0.0186791	0.0186667	0.0186525	0.0186388	0.0186214	0.0186047	0.0185843	0.0185643	0.0185426	0.0185204	0.0184995
4	0.0203558	0.0203666	0.0203707	0.020375	0.0203719	0.0203684	0.0203589	0.0203454	0.0203285	0.020304	0.020278	0.0202429	0.0202066	0.0201634	0.0201173	0.0200685	0.0200144	0.0199614	0.0199018	0.0198437	0.01978	0.0197149	0.0196468	0.0195733	0.0194994	0.0194176	0.0193365	0.0192485	0.0191602	0.0190691	0.018975	0.0188827	0.0187853	0.0186918	0.0185933	0.0184969	0.0183976	0.0182963	0.0181954	0.0180886	0.0179844	0.0178738	0.0177655	0.017654	0.0175425	0.0174326	0.01732	0.0172125	0.0171012
5	0.024541	0.0245525	0.0245679	0.0245834	0.0246026	0.0246228	0.024645	0.0246695	0.0246941	0.0247221	0.0247489	0.0247792	0.0248086	0.0248404	0.024873	0.0249064	0.0249425	0.0249778	0.0250171	0.025055	0.0250962	0.0251369	0.0251789	0.025222	0.0252641	0.025309	0.0253515	0.0253973	0.0254413	0.0254876	0.025534	0.0255805	0.0256294	0.0256764	0.0257267	0.0257744	0.0258245	0.0258728	0.0259212	0.0259698	0.0260163	0.0260649	0.0261104	0.0261586	0.0262046	0.0262524	0.0263	0.0263471	0.0263961
6	0.0170721	0.0170937	0.0171153	0.0171372	0.0171584	0.0171794	0.0171996	0.0172195	0.017239	0.0172583	0.017278	0.0172978	0.0173186	0.0173399	0.0173622	0.017385	0.0174083	0.017432	0.0174556	0.0174792	0.0175023	0.0175254	0.0175482	0.0175711	0.0175943	0.0176178	0.0176421	0.017667	0.0176928	0.0177191	0.0177458	0.0177727	0.0177993	0.0178256	0.0178512	0.0178763	0.0179009	0.0179249	0.0179491	0.0179732	0.0179979	0.0180231	0.0180488	0.0180752	0.0181017	0.0181283	0.0181541	0.0181793	0.0182031
7	0.0196946	0.019694	0.0196916	0.0196885	0.0196845	0.019679	0.0196733	0.0196654	0.0196573	0.0196468	0.0196355	0.0196222	0.0196071	0.019591	0.0195725	0.0195537	0.0195326	0.0195113	0.0194885	0.0194648	0.0194405	0.0194142	0.0193876	0.0193583	0.0193282	0.0192956	0.0192612	0.0192251	0.0191867	0.0191475	0.019106	0.0190644	0.0190212	0.0189777	0.0189334	0.0188879	0.0188422	0.0187944	0.0187461	0.0186953	0.0186432	0.0185891	0.0185329	0.0184756	0.0184161	0.0183563	0.018295	0.0182338	0.0181719
8	0.020371	0.0202991	0.0202276	0.0201555	0.0200844	0.0200126	0.0199415	0.0198694	0.0197971	0.0197238	0.0196491	0.0195737	0.0194965	0.0194191	0.0193402	0.0192616	0.0191826	0.0191039	0.019026	0.0189483	0.0188717	0.018795	0.018719	0.0186424	0.0185657	0.0184881	0.0184096	0.0183305	0.0182502	0.0181699	0.0180888	0.0180082	0.0179277	0.0178481	0.0177693	0.0176913	0.0176144	0.0175377	0.0174618	0.0173856	0.0173095	0.0172328	0.0171556	0.0170779	0.0169996	0.0169215	0.016843	0.0167653	0.016688
9	0.0163345	0.0163945	0.0164524	0.0165113	0.0165685	0.016626	0.016683	0.0167391	0.016796	0.0168512	0.0169075	0.0169619	0.0170167	0.0170699	0.0171222	0.0171736	0.0172227	0.0172717	0.0173179	0.0173641	0.017408	0.0174513	0.0174934	0.0175341	0.0175745	0.0176126	0.0176505	0.017686	0.0177205	0.0177528	0.0177833	0.0178122	0.0178387	0.0178641	0.0178872	0.0179093	0.0179297	0.017949	0.017967	0.0179836	0.0179992	0.0180129	0.0180253	0.0180357	0.0180444	0.0180511	0.018056	0.0180592	0.0180608
10	0.0133263	0.0133292	0.0133316	0.0133332	0.0133339	0.0133343	0.0133335	0.0133326	0.0133304	0.0133278	0.0133243	0.0133199	0.013315	0.0133088	0.0133024	0.0132947	0.0132867	0.0132777	0.0132681	0.0132581	0.013247	0.0132361	0.0132239	0.013212	0.013199	0.013186	0.0131726	0.0131586	0.0131448	0.01313	0.0131156	0.0131002	0.0130851	0.0130694	0.0130534	0.0130373	0.0130204	0.013004	0.0129866	0.0129698	0.0129523	0.0129352	0.012918	0.0129007	0.012884	0.0128669	0.0128506	0.0128338	0.0128178
11	0.0152653	0.0152323	0.0151972	0.0151593	0.0151191	0.015076	0.0150304	0.0149822	0.0149314	0.0148787	0.0148238	0.0147675	0.0147096	0.0146504	0.0145902	0.0145285	0.014466	0.0144017	0.0143363	0.014269	0.0142001	0.0141297	0.0140572	0.0139836	0.0139081	0.013832	0.0137547	0.0136769	0.0135988	0.0135201	0.0134416	0.0133624	0.0132835	0.0132037	0.0131238	0.0130434	0.0129621	0.0128808	0.0127982	0.0127159	0.0126328	0.01255	0.0124672	0.0123845	0.0123029	0.0122211	0.0121407	0.0120604	0.0119812
12	0.0610739	0.0611226	0.0611687	0.0612056	0.0612452	0.0612735	0.0613058	0.0613291	0.061353	0.0613735	0.0613883	0.0614052	0.0614113	0.0614214	0.0614199	0.0614197	0.0614115	0.061399	0.0613847	0.0613607	0.0613396	0.0613072	0.0612783	0.0612409	0.0612035	0.0611633	0.0611174	0.0610738	0.0610205	0.0609711	0.0609116	0.0608534	0.0607885	0.0607196	0.0606493	0.0605703	0.0604936	0.060407	0.0603229	0.0602318	0.0601403	0.0600465	0.0599484	0.0598522	0.0597489	0.0596486	0.0595413	0.0594348	0.0593237
13	0.0280278	0.0281272	0.0282305	0.0283345	0.0284433	0.0285519	0.028665	0.0287791	0.0288964	0.0290174	0.0291401	0.0292689	0.0293987	0.0295351	0.0296732	0.0298162	0.0299625	0.0301104	0.0302634	0.0304156	0.0305733	0.03073	0.030891	0.0310535	0.031218	0.0313875	0.031557	0.0317338	0.0319102	0.032093	0.0322769	0.0324639	0.0326542	0.0328436	0.0330379	0.033229	0.0334248	0.0336185	0.0338148	0.0340127	0.0342104	0.0344135	0.0346146	0.0348225	0.0350287	0.0352394	0.0354505	0.0356614	0.035875
14	0.0138975	0.013671	0.013444	0.0132173	0.0129909	0.0127652	0.0125405	0.0123167	0.0120942	0.0118729	0.0116529	0.0114342	0.0112167	0.0110008	0.0107863	0.0105734	0.0103625	0.0101535	0.0099472	0.00974321	0.00954247	0.00934465	0.00915039	0.00895972	0.0087726	0.00858966	0.00841015	0.00823512	0.00806361	0.00789653	0.00773344	0.00757452	0.00742033	0.00727019	0.0071255	0.00698514	0.00685067	0.00672124	0.00659769	0.00648013	0.00636814	0.0062629	0.00616295	0.00606997	0.00598236	0.00590135	0.00582625	0.00575711	0.00569464
15	0.0243619	0.0243377	0.0243092	0.0242762	0.0242408	0.0242007	0.0241597	0.024115	0.0240695	0.0240216	0.0239718	0.0239208	0.0238663	0.0238107	0.0237509	0.0236893	0.023624	0.0235561	0.023486	0.0234131	0.0233398	0.0232643	0.0231892	0.0231131	0.0230372	0.0229613	0.0228844	0.0228079	0.0227294	0.0226506	0.0225699	0.0224881	0.0224051	0.0223208	0.0222368	0.0221521	0.0220687	0.0219858	0.0219045	0.0218249	0.0217463	0.0216697	0.0215934	0.0215183	0.0214433	0.0213684	0.021294	0.021219	0.0211452
16	0.0100986	0.0100413	0.00998177	0.00992182	0.00986189	0.00979936	0.00973859	0.00967426	0.00961197	0.00954698	0.00948279	0.00941804	0.00935217	0.00928786	0.00922105	0.00915668	0.00908981	0.00902466	0.00895841	0.0088922	0.00882687	0.00876009	0.00869569	0.00862953	0.00856598	0.00850168	0.00843905	0.00837735	0.00831586	0.00825665	0.00819665	0.00813928	0.00808113	0.00802495	0.00796901	0.00791397	0.00786058	0.00780741	0.00775693	0.00770677	0.00765955	0.00761338	0.00756966	0.00752787	0.00748771	0.00745001	0.00741332	0.00737913	0.00734583
17	0.0259275	0.0263705	0.0268196	0.0272672	0.0277166	0.0281673	0.028614	0.0290639	0.0295064	0.029951	0.0303888	0.0308253	0.0312589	0.0316871	0.0321165	0.032538	0.0329621	0.0333787	0.033795	0.0342067	0.0346124	0.0350164	0.0354095	0.0358015	0.0361814	0.0365576	0.0369244	0.0372831	0.037637	0.0379792	0.0383195	0.0386471	0.0389716	0.0392857	0.039592	0.0398913	0.0401772	0.0404582	0.040723	0.0409818	0.0412259	0.0414602	0.0416844	0.0418943	0.0420982	0.0422856	0.0424676	0.0426344	0.042792
18	0.0156357	0.015499	0.015361	0.0152225	0.0150825	0.0149419	0.0147998	0.0146567	0.0145123	0.0143665	0.0142199	0.0140721	0.013924	0.0137754	0.013627	0.013479	0.0133314	0.0131847	0.0130385	0.0128932	0.0127482	0.0126038	0.0124598	0.0123159	0.0121726	0.0120298	0.0118879	0.0117472	0.0116078	0.0114705	0.011335	0.0112019	0.011071	0.0109424	0.0108159	0.0106913	0.0105689	0.0104479	0.0103291	0.0102118	0.0100967	0.00998391	0.00987344	0.00976617	0.00966151	0.00956054	0.00946251	0.00936798	0.00927664
19	0.0169035	0.0170206	0.0171392	0.0172599	0.017382	0.0175059	0.0176312	0.0177577	0.017886	0.0180149	0.0181457	0.0182773	0.0184105	0.018545	0.0186806	0.018818	0.0189559	0.0190958	0.0192358	0.0193772	0.019519	0.0196611	0.0198039	0.0199462	0.0200897	0.0202321	0.0203758	0.020519	0.0206628	0.0208071	0.020951	0.0210964	0.0212406	0.0213861	0.0215302	0.0216746	0.0218182	0.0219604	0.0221027	0.0222423	0.0223824	0.0225199	0.0226576	0.0227937	0.0229289	0.0230642	0.0231973	0.0233312	0.0234624
20	0.00460966	0.00464781	0.00468733	0.00472797	0.0047692	0.00481231	0.0048552	0.00489984	0.00494387	0.00498869	0.00503307	0.00507697	0.00512098	0.00516372	0.00520712	0.00524935	0.00529241	0.0053352	0.00537852	0.00542263	0.00546671	0.00551211	0.00555698	0.00560278	0.00564789	0.00569289	0.00573738	0.00578072	0.00582393	0.00586559	0.00590738	0.00594814	0.00598902	0.00602994	0.00607078	0.00611256	0.00615404	0.00619661	0.0062388	0.00628139	0.00632372	0.00636534	0.00640689	0.00644696	0.00648703	0.0065257	0.00656424	0.0066023	0.00664001
21	0.0154481	0.0154643	0.0154802	0.0154939	0.0155078	0.0155199	0.0155321	0.0155439	0.0155554	0.0155677	0.0155794	0.0155923	0.0156043	0.0156168	0.0156284	0.0156392	0.0156492	0.0156575	0.0156655	0.0156716	0.0156778	0.015683	0.0156885	0.0156945	0.0157006	0.0157081	0.0157154	0.0157239	0.015732	0.0157401	0.0157476	0.0157538	0.0157596	0.0157635	0.0157671	0.0157694	0.0157718	0.0157743	0.0157772	0.0157815	0.0157863	0.0157928	0.0157998	0.0158079	0.0158161	0.015824	0.0158317	0.0158379	0.0158438
22	0.0143557	0.0145875	0.014817	0.01505	0.0152813	0.0155141	0.0157469	0.0159786	0.0162122	0.016443	0.0166766	0.0169073	0.01714	0.0173712	0.0176025	0.017834	0.0180632	0.0182937	0.0185202	0.0187475	0.0189705	0.0191927	0.0194114	0.0196274	0.0198414	0.0200512	0.0202606	0.0204654	0.0206703	0.0208713	0.0210715	0.0212689	0.0214636	0.0216564	0.0218442	0.0220303	0.02221	0.0223874	0.0225582	0.0227258	0.0228883	0.0230465	0.0232018	0.023352	0.0235014	0.0236452	0.0237887	0.0239269	0.0240634
23	0.0145864	0.0145936	0.0146003	0.0146081	0.0146155	0.0146228	0.0146304	0.014637	0.0146447	0.0146515	0.0146596	0.0146678	0.0146768	0.014687	0.0146971	0.014709	0.0147201	0.0147328	0.0147447	0.0147571	0.0147693	0.0147807	0.0147928	0.0148033	0.0148148	0.0148249	0.0148355	0.0148457	0.0148554	0.0148657	0.0148747	0.0148848	0.0148934	0.0149028	0.0149112	0.0149194	0.0149276	0.0149344	0.0149419	0.0149474	0.0149533	0.0149574	0.014961	0.0149637	0.0149646	0.0149654	0.0149639	0.0149627	0.0149594
24	0.0178749	0.0177424	0.0176102	0.0174745	0.0173381	0.0172018	0.0170644	0.0169306	0.0167962	0.0166669	0.0165382	0.0164133	0.0162904	0.0161682	0.0160489	0.0159278	0.0158095	0.0156894	0.0155712	0.0154533	0.0153367	0.0152237	0.0151118	0.0150058	0.0149015	0.014803	0.0147076	0.0146158	0.0145281	0.0144416	0.0143595	0.0142775	0.0141993	0.0141221	0.014048	0.0139775	0.0139093	0.0138471	0.0137873	0.0137342	0.0136844	0.0136399	0.0135996	0.0135624	0.01353	0.0134989	0.0134725	0.0134475	0.0134264
25	0.0215498	0.0216255	0.0216993	0.0217727	0.0218437	0.021914	0.021982	0.0220484	0.022113	0.0221753	0.0222364	0.0222951	0.0223531	0.0224091	0.0224646	0.0225189	0.0225722	0.022625	0.022676	0.0227264	0.0227742	0.0228207	0.0228643	0.0229056	0.0229442	0.0229799	0.0230137	0.0230447	0.0230747	0.0231028	0.0231304	0.0231569	0.0231828	0.0232079	0.0232317	0.0232544	0.0232745	0.0232928	0.0233077	0.0233199	0.0233288	0.0233348	0.0233382	0.0233391	0.0233388	0.0233368	0.0233345	0.0233311	0.0233275
26	0.0172894	0.0173126	0.017335	0.0173576	0.0173806	0.0174032	0.0174269	0.0174497	0.0174736	0.0174967	0.0175202	0.0175433	0.017566	0.017589	0.0176114	0.0176346	0.0176574	0.0176812	0.017705	0.0177296	0.0177546	0.0177796	0.0178052	0.0178302	0.0178555	0.0178802	0.0179049	0.0179293	0.0179538	0.0179787	0.018004	0.0180303	0.0180573	0.0180855	0.0181145	0.0181443	0.0181744	0.018205	0.0182351	0.0182651	0.0182945	0.0183235	0.0183524	0.018381	0.0184105	0.0184401	0.0184713	0.0185032	0.0185368
27	0.0106094	0.0106411	0.0106747	0.0107106	0.0107483	0.0107882	0.0108298	0.0108732	0.0109181	0.0109642	0.0110119	0.0110605	0.0111108	0.0111621	0.0112151	0.0112696	0.0113257	0.0113838	0.0114433	0.011505	0.0115681	0.0116333	0.0116998	0.0117682	0.011838	0.0119091	0.0119821	0.0120558	0.0121315	0.0122081	0.0122864	0.012366	0.0124469	0.0125297	0.0126137	0.0126999	0.0127873	0.0128771	0.0129684	0.0130617	0.013157	0.0132537	0.0133525	0.0134522	0.013554	0.0136566	0.0137609	0.0138666	0.0139736
28	0.0193038	0.0191968	0.0190855	0.0189775	0.0188659	0.0187561	0.0186447	0.0185314	0.0184184	0.0183004	0.0181838	0.0180612	0.0179396	0.0178142	0.0176882	0.017562	0.0174335	0.0173079	0.0171789	0.0170536	0.0169254	0.016799	0.0166713	0.0165424	0.0164143	0.0162827	0.0161532	0.0160202	0.0158894	0.015757	0.0156259	0.0154959	0.0153656	0.0152385	0.0151098	0.0149845	0.0148575	0.0147323	0.0146066	0.0144808	0.0143561	0.0142303	0.0141071	0.013983	0.0138622	0.0137419	0.0136245	0.0135091	0.0133955
29	0.0200701	0.0201031	0.0201367	0.0201685	0.0201997	0.0202295	0.0202568	0.020283	0.0203055	0.020327	0.0203447	0.020361	0.0203751	0.020387	0.0203985	0.0204075	0.020417	0.0204242	0.0204315	0.0204372	0.0204414	0.0204447	0.020445	0.0204448	0.0204408	0.0204361	0.0204283	0.0204188	0.020408	0.0203945	0.0203811	0.0203646	0.0203487	0.0203303	0.0203114	0.0202912	0.020269	0.0202467	0.0202212	0.020196	0.0201677	0.0201391	0.0201085	0.0200764	0.020044	0.0200089	0.0199745	0.0199372	0.0199004
30	0.016726	0.0169558	0.0171888	0.0174241	0.017662	0.0179012	0.0181415	0.0183823	0.0186229	0.0188636	0.0191036	0.0193439	0.0195842	0.0198251	0.0200671	0.0203099	0.0205544	0.0207994	0.0210452	0.0212907	0.0215351	0.0217781	0.0220179	0.0222553	0.0224885	0.0227188	0.0229455	0.0231693	0.023391	0.0236102	0.0238287	0.0240448	0.02426	0.0244725	0.0246822	0.0248882	0.0250888	0.0252845	0.0254726	0.0256549	0.0258292	0.0259973	0.0261589	0.0263143	0.0264655	0.0266107	0.0267532	0.0268897	0.0270226
31	0.0167027	0.0167465	0.0167901	0.0168326	0.0168747	0.0169163	0.0169571	0.0169975	0.0170364	0.0170747	0.0171112	0.0171463	0.0171796	0.0172109	0.0172409	0.0172687	0.0172957	0.0173209	0.0173457	0.0173694	0.0173927	0.0174158	0.0174381	0.0174604	0.0174814	0.0175022	0.0175214	0.0175394	0.017556	0.0175707	0.0175841	0.0175954	0.0176059	0.0176148	0.0176231	0.0176307	0.017638	0.0176454	0.0176525	0.01766	0.0176669	0.0176739	0.0176801	0.0176856	0.01769	0.0176931	0.0176951	0.0176955	0.017695
[truncated: 951 more columns]

[truncated: 6 more sheets: ungui 32 distractor fast, ungui 32 distractor slow, gui 32 target fast, gui 32 target slow, gui 32 distractor fast, gui 32 distractor slow]
